# Supplementary material for: Formal synthesis of (+)-lactacystin from l-serine
Source: RSC Adv. 2019 Sep 24;9(51):30019–32. doi: 10.1039/c9ra07244f (PMC9072140; doi:10.1039/c9ra07244f)
Supplement: RA-009-C9RA07244F-s002 [file RA-009-C9RA07244F-s002.cif]

# Electronic Supplementary Material (ESI) for RSC Advances.
# This journal is © The Royal Society of Chemistry 2019

####################################################################### 
# 
# This file contains crystal structure data downloaded from the 
# Cambridge Structural Database (CSD) hosted by the Cambridge 
# Crystallographic Data Centre (CCDC).
# 
# Full information about CCDC data access policies and citation 
# guidelines are available at http://www.ccdc.cam.ac.uk/access/V1 
# 
# Audit and citation data items may have been added by the CCDC. 
# Please retain this information to preserve the provenance of 
# this file and to allow appropriate attribution of the data. 
# 
#######################################################################

data_20
_database_code_depnum_ccdc_archive 'CCDC 1916072'
loop_
_audit_author_name
_audit_author_address
'ALEXANDRA MARTHA ZOYA Slawin' 'University of St Andrews'
_audit_update_record             
;
2019-05-14 deposited with the CCDC.	2019-09-12 downloaded from the CCDC.
;
_audit_creation_date             2017-09-26
_audit_creation_method           'by CrystalStructure 4.2'


_chemical_formula_sum            'C17 H21 N O4'
_chemical_formula_moiety         'C17 H21 N O4'
_chemical_formula_weight         303.36
_chemical_melting_point          ?

#==============================================================================
# CRYSTAL DATA
_space_group_crystal_system      monoclinic
_space_group_name_H-M_alt        'P 1 21/n 1'
_space_group_name_Hall           '-P 2yn'
_space_group_IT_number           14
loop_
_space_group_symop_id
_space_group_symop_operation_xyz
1 +X,+Y,+Z
2 1/2-X,1/2+Y,1/2-Z
3 -X,-Y,-Z
4 -1/2+X,-1/2-Y,-1/2+Z
#------------------------------------------------------------------------------
_cell_length_a                   15.59060(16)
_cell_length_b                   5.83233(5)
_cell_length_c                   19.3142(2)
_cell_angle_alpha                90.0000
_cell_angle_beta                 112.9800(13)
_cell_angle_gamma                90.0000
_cell_volume                     1616.86(3)
_cell_formula_units_Z            4
_cell_measurement_reflns_used    13929
_cell_measurement_theta_min      2.52
_cell_measurement_theta_max      75.25
_cell_measurement_temperature    125
#------------------------------------------------------------------------------
_exptl_crystal_description       prism
_exptl_crystal_colour            colourless
_exptl_crystal_size_max          0.120
_exptl_crystal_size_mid          0.050
_exptl_crystal_size_min          0.030
_exptl_crystal_density_diffrn    1.246
_exptl_crystal_density_meas      ?
_exptl_crystal_density_method    'not measured'
_exptl_crystal_F_000             648.00
_exptl_absorpt_coefficient_mu    0.727
_exptl_absorpt_correction_type   multi-scan
_exptl_absorpt_process_details   
;
CrysAlisPro 1.171.39.8d (Rigaku Oxford Diffraction, 2015)
Empirical absorption correction using spherical harmonics,
 implemented in SCALE3 ABSPACK scaling algorithm.
;
_exptl_absorpt_correction_T_min  0.743
_exptl_absorpt_correction_T_max  0.978

#==============================================================================
# EXPERIMENTAL DATA

_diffrn_ambient_temperature      125
_diffrn_radiation_type           'Cu K\a'
_diffrn_radiation_wavelength     1.54187
_diffrn_measurement_device_type  'Rigaku XtaLAB P200'
_diffrn_measurement_method       \w
_diffrn_detector_area_resol_mean 5.811
_diffrn_reflns_number            17824
_diffrn_reflns_av_R_equivalents  0.0247
_diffrn_reflns_theta_max         75.426
_diffrn_reflns_theta_min         3.112
_diffrn_reflns_theta_full        67.687
_diffrn_measured_fraction_theta_max 0.976
_diffrn_measured_fraction_theta_full 0.995
_diffrn_reflns_Laue_measured_fraction_max 0.976
_diffrn_reflns_Laue_measured_fraction_full 0.995
_diffrn_reflns_point_group_measured_fraction_max 0.976
_diffrn_reflns_point_group_measured_fraction_full 0.995
_diffrn_reflns_limit_h_min       -19
_diffrn_reflns_limit_h_max       19
_diffrn_reflns_limit_k_min       -6
_diffrn_reflns_limit_k_max       7
_diffrn_reflns_limit_l_min       -24
_diffrn_reflns_limit_l_max       23
_diffrn_standards_number         0
_diffrn_standards_interval_count .
_diffrn_standards_decay_%        ?
_reflns_number_total             3279
_reflns_number_gt                3142
_reflns_threshold_expression     F^2^>2.0\s(F^2^)
_reflns_Friedel_coverage         0.000
_reflns_Friedel_fraction_max     .
_reflns_Friedel_fraction_full    .

#==============================================================================
# REFINEMENT DATA

_refine_special_details          
;
    Refinement was performed using all reflections. The weighted 
    R-factor (wR) and goodness of fit (S) are based on F^2^.
    R-factor (gt) are based on F. The threshold expression of
    F^2^ > 2.0 sigma(F^2^) is used only for calculating R-factor (gt).
;
_refine_ls_structure_factor_coef Fsqd
_refine_ls_R_factor_all          0.0421
_refine_ls_R_factor_gt           0.0411
_refine_ls_wR_factor_ref         0.1119
_refine_ls_wR_factor_gt          0.1111
_refine_ls_number_restraints     1
_refine_ls_hydrogen_treatment    mixed
_refine_ls_number_reflns         3279
_refine_ls_number_parameters     204
_refine_ls_goodness_of_fit_ref   1.041
_refine_ls_weighting_scheme      calc
_refine_ls_weighting_details     
'w = 1/[\s^2^(Fo^2^)+(0.0654P)^2^+0.6680P] where P=(Fo^2^+2Fc^2^)/3'
_atom_sites_solution_hydrogens   geom
_atom_sites_solution_primary     direct
_atom_sites_solution_secondary   difmap
_refine_ls_shift/su_max          0.001
_refine_diff_density_max         0.35
_refine_diff_density_min         -0.22
_refine_ls_extinction_method     SHELXL
_refine_ls_extinction_coef       0.0085(7)

loop_
_atom_type_symbol
_atom_type_description
_atom_type_scat_dispersion_real
_atom_type_scat_dispersion_imag
_atom_type_scat_source
C C 0.0181 0.0091
;
International Tables for Crystallography
(Vol. C, Tables 4.2.6.8 and 6.1.1.4)
;
H H 0.0000 0.0000
;
International Tables for Crystallography
(Vol. C, Table 6.1.1.4)
;
N N 0.0311 0.0180
;
International Tables for Crystallography
(Vol. C, Tables 4.2.6.8 and 6.1.1.4)
;
O O 0.0492 0.0322
;
International Tables for Crystallography
(Vol. C, Tables 4.2.6.8 and 6.1.1.4)
;

#==============================================================================
# ATOMIC COORDINATES AND THERMAL PARAMETERS

loop_
_atom_site_label
_atom_site_type_symbol
_atom_site_fract_x
_atom_site_fract_y
_atom_site_fract_z
_atom_site_U_iso_or_equiv
_atom_site_adp_type
_atom_site_occupancy
_atom_site_site_symmetry_order
_atom_site_calc_flag
_atom_site_refinement_flags_posn
_atom_site_refinement_flags_adp
_atom_site_refinement_flags_occupancy
_atom_site_disorder_assembly
_atom_site_disorder_group
O2 O 0.40459(5) 0.66638(14) 0.43286(4) 0.0174(2) Uani 1 1 d . . . . .
O4 O 0.34181(7) 1.10946(19) 0.61062(5) 0.0396(3) Uani 1 1 d . . . . .
O10 O 0.16242(5) 0.92248(15) 0.44300(5) 0.0232(2) Uani 1 1 d . . . . .
O11 O 0.23637(5) 0.60124(14) 0.50146(5) 0.0220(2) Uani 1 1 d . . . . .
N1 N 0.45508(6) 0.66331(16) 0.56145(5) 0.0155(2) Uani 1 1 d D . . . .
C2 C 0.39959(7) 0.73036(18) 0.49199(6) 0.0135(2) Uani 1 1 d . . . . .
C3 C 0.33054(7) 0.91053(18) 0.49650(6) 0.0144(2) Uani 1 1 d . . . . .
C4 C 0.36601(8) 0.9539(2) 0.58162(6) 0.0207(3) Uani 1 1 d . . . . .
C5 C 0.43888(7) 0.7739(2) 0.62307(6) 0.0172(2) Uani 1 1 d . . . . .
H5 H 0.4121 0.6610 0.6481 0.021 Uiso 1 1 calc R U . . .
C6 C 0.52538(7) 0.88661(19) 0.68141(6) 0.0178(2) Uani 1 1 d . . . . .
H6A H 0.5074 0.9622 0.7196 0.021 Uiso 1 1 calc R U . . .
H6B H 0.5470 1.0078 0.6561 0.021 Uiso 1 1 calc R U . . .
C7 C 0.60697(7) 0.7247(2) 0.72181(6) 0.0180(2) Uani 1 1 d . . . . .
H7 H 0.6317 0.6678 0.6844 0.022 Uiso 1 1 calc R U . . .
C8 C 0.68383(8) 0.8610(2) 0.78206(7) 0.0264(3) Uani 1 1 d . . . . .
H8A H 0.7013 0.9925 0.7588 0.032 Uiso 1 1 calc R U . . .
H8B H 0.6612 0.9156 0.8199 0.032 Uiso 1 1 calc R U . . .
H8C H 0.7383 0.7624 0.8062 0.032 Uiso 1 1 calc R U . . .
C9 C 0.57786(10) 0.5186(2) 0.75582(7) 0.0299(3) Uani 1 1 d . . . . .
H9A H 0.5286 0.4342 0.7161 0.036 Uiso 1 1 calc R U . . .
H9B H 0.6317 0.4178 0.7798 0.036 Uiso 1 1 calc R U . . .
H9C H 0.5546 0.5710 0.7935 0.036 Uiso 1 1 calc R U . . .
C10 C 0.23230(7) 0.81398(19) 0.47505(6) 0.0152(2) Uani 1 1 d . . . . .
C12 C 0.14812(9) 0.4996(2) 0.49765(8) 0.0269(3) Uani 1 1 d . . . . .
H12A H 0.1512 0.3305 0.4947 0.032 Uiso 1 1 calc R U . . .
H12B H 0.0961 0.5547 0.4520 0.032 Uiso 1 1 calc R U . . .
C13 C 0.13146(8) 0.5668(2) 0.56658(7) 0.0231(3) Uani 1 1 d . . . . .
C14 C 0.07718(10) 0.7559(2) 0.56505(8) 0.0318(3) Uani 1 1 d . . . . .
H14 H 0.0487 0.8405 0.5198 0.038 Uiso 1 1 calc R U . . .
C15 C 0.06397(11) 0.8228(3) 0.62916(9) 0.0370(3) Uani 1 1 d . . . . .
H15 H 0.0262 0.9522 0.6274 0.044 Uiso 1 1 calc R U . . .
C16 C 0.10565(10) 0.7020(3) 0.69550(8) 0.0344(3) Uani 1 1 d . . . . .
H16 H 0.0971 0.7490 0.7395 0.041 Uiso 1 1 calc R U . . .
C17 C 0.15951(12) 0.5137(3) 0.69760(9) 0.0478(4) Uani 1 1 d . . . . .
H17 H 0.1880 0.4298 0.7430 0.057 Uiso 1 1 calc R U . . .
C18 C 0.17240(11) 0.4456(3) 0.63345(10) 0.0420(4) Uani 1 1 d . . . . .
H18 H 0.2096 0.3149 0.6353 0.050 Uiso 1 1 calc R U . . .
C19 C 0.33020(8) 1.12572(19) 0.45183(7) 0.0221(3) Uani 1 1 d . . . . .
H19A H 0.3941 1.1828 0.4669 0.027 Uiso 1 1 calc R U . . .
H19B H 0.3047 1.0894 0.3980 0.027 Uiso 1 1 calc R U . . .
H19C H 0.2916 1.2435 0.4618 0.027 Uiso 1 1 calc R U . . .
H1 H 0.5016(9) 0.545(2) 0.5675(9) 0.032(4) Uiso 1 1 d D . . . .

loop_
_atom_site_aniso_label
_atom_site_aniso_U_11
_atom_site_aniso_U_22
_atom_site_aniso_U_33
_atom_site_aniso_U_23
_atom_site_aniso_U_13
_atom_site_aniso_U_12
O2 0.0177(4) 0.0200(4) 0.0169(4) -0.0018(3) 0.0094(3) 0.0050(3)
O4 0.0353(5) 0.0499(6) 0.0271(5) -0.0157(4) 0.0052(4) 0.0242(5)
O10 0.0140(4) 0.0280(5) 0.0264(4) 0.0033(3) 0.0067(3) 0.0051(3)
O11 0.0188(4) 0.0169(4) 0.0378(5) 0.0019(3) 0.0192(4) 0.0017(3)
N1 0.0138(4) 0.0177(5) 0.0162(4) -0.0027(3) 0.0074(3) 0.0037(3)
C2 0.0111(5) 0.0133(5) 0.0187(5) -0.0018(4) 0.0085(4) -0.0002(4)
C3 0.0126(5) 0.0147(5) 0.0179(5) -0.0021(4) 0.0080(4) 0.0024(4)
C4 0.0154(5) 0.0271(6) 0.0201(5) -0.0063(5) 0.0075(4) 0.0043(4)
C5 0.0154(5) 0.0221(6) 0.0164(5) -0.0033(4) 0.0087(4) 0.0027(4)
C6 0.0172(5) 0.0193(5) 0.0171(5) -0.0030(4) 0.0068(4) 0.0012(4)
C7 0.0173(5) 0.0207(6) 0.0158(5) 0.0006(4) 0.0064(4) 0.0010(4)
C8 0.0205(6) 0.0282(6) 0.0252(6) 0.0006(5) 0.0031(5) -0.0036(5)
C9 0.0348(7) 0.0246(6) 0.0246(6) 0.0048(5) 0.0055(5) -0.0062(5)
C10 0.0148(5) 0.0175(5) 0.0163(5) -0.0023(4) 0.0094(4) 0.0014(4)
C12 0.0240(6) 0.0205(6) 0.0465(7) -0.0065(5) 0.0251(6) -0.0054(5)
C13 0.0187(5) 0.0190(6) 0.0392(7) 0.0004(5) 0.0195(5) -0.0015(4)
C14 0.0349(7) 0.0325(7) 0.0371(7) 0.0097(6) 0.0241(6) 0.0150(6)
C15 0.0431(8) 0.0360(8) 0.0455(8) 0.0062(6) 0.0320(7) 0.0151(6)
C16 0.0327(7) 0.0442(8) 0.0349(7) 0.0013(6) 0.0225(6) 0.0015(6)
C17 0.0491(9) 0.0585(11) 0.0422(8) 0.0218(8) 0.0250(7) 0.0227(8)
C18 0.0454(8) 0.0367(8) 0.0547(9) 0.0166(7) 0.0314(8) 0.0223(7)
C19 0.0227(6) 0.0149(5) 0.0349(6) 0.0021(5) 0.0180(5) 0.0027(4)

#==============================================================================
_computing_data_collection       'CrysAlisPro 1.171.39.8d (Rigaku OD, 2015)'
_computing_cell_refinement       'CrysAlisPro 1.171.39.8d (Rigaku OD, 2015)'
_computing_data_reduction        'CrysAlisPro 1.171.39.8d (Rigaku OD, 2015)'
_computing_structure_solution    'SIR2011 (Burla, et al., 2012)'
_computing_structure_refinement  'SHELXL Version 2014/7 (Sheldrick, 2008)'
_computing_publication_material  'CrystalStructure 4.2 (Rigaku, 2015)'
_computing_molecular_graphics    'CrystalStructure 4.2'

#==============================================================================
# MOLECULAR GEOMETRY

_geom_special_details            
;
 All esds (except the esd in the dihedral angle between two l.s. planes)
 are estimated using the full covariance matrix.  The cell esds are taken
 into account individually in the estimation of esds in distances, angles
 and torsion angles; correlations between esds in cell parameters are only
 used when they are defined by crystal symmetry.  An approximate (isotropic)
 treatment of cell esds is used for estimating esds involving l.s. planes.
;

loop_
_geom_bond_atom_site_label_1
_geom_bond_atom_site_label_2
_geom_bond_distance
_geom_bond_site_symmetry_2
_geom_bond_publ_flag
O2 C2 1.2323(13) . ?
O4 C4 1.2018(15) . ?
O10 C10 1.2016(14) . ?
O11 C10 1.3336(14) . ?
O11 C12 1.4733(13) . ?
N1 C2 1.3397(14) . ?
N1 C5 1.4599(13) . ?
N1 H1 0.974(5) . ?
C2 C3 1.5311(13) . ?
C3 C19 1.5218(15) . ?
C3 C10 1.5294(14) . ?
C3 C4 1.5371(15) . ?
C4 C5 1.5241(15) . ?
C5 C6 1.5277(15) . ?
C5 H5 1.0000 . ?
C6 C7 1.5310(15) . ?
C6 H6A 0.9900 . ?
C6 H6B 0.9900 . ?
C7 C9 1.5216(16) . ?
C7 C8 1.5276(16) . ?
C7 H7 1.0000 . ?
C8 H8A 0.9800 . ?
C8 H8B 0.9800 . ?
C8 H8C 0.9800 . ?
C9 H9A 0.9800 . ?
C9 H9B 0.9800 . ?
C9 H9C 0.9800 . ?
C12 C13 1.5046(17) . ?
C12 H12A 0.9900 . ?
C12 H12B 0.9900 . ?
C13 C14 1.3831(17) . ?
C13 C18 1.390(2) . ?
C14 C15 1.3882(19) . ?
C14 H14 0.9500 . ?
C15 C16 1.382(2) . ?
C15 H15 0.9500 . ?
C16 C17 1.374(2) . ?
C16 H16 0.9500 . ?
C17 C18 1.388(2) . ?
C17 H17 0.9500 . ?
C18 H18 0.9500 . ?
C19 H19A 0.9800 . ?
C19 H19B 0.9800 . ?
C19 H19C 0.9800 . ?

loop_
_geom_angle_atom_site_label_1
_geom_angle_atom_site_label_2
_geom_angle_atom_site_label_3
_geom_angle
_geom_angle_site_symmetry_1
_geom_angle_site_symmetry_3
_geom_angle_publ_flag
C10 O11 C12 116.81(9) . . ?
C2 N1 C5 115.97(9) . . ?
C2 N1 H1 119.0(9) . . ?
C5 N1 H1 125.0(9) . . ?
O2 C2 N1 126.15(9) . . ?
O2 C2 C3 124.11(9) . . ?
N1 C2 C3 109.68(9) . . ?
C19 C3 C10 111.63(9) . . ?
C19 C3 C2 112.37(9) . . ?
C10 C3 C2 112.58(8) . . ?
C19 C3 C4 113.01(9) . . ?
C10 C3 C4 104.74(8) . . ?
C2 C3 C4 101.91(8) . . ?
O4 C4 C5 125.47(10) . . ?
O4 C4 C3 125.12(11) . . ?
C5 C4 C3 109.37(9) . . ?
N1 C5 C4 101.94(8) . . ?
N1 C5 C6 114.06(8) . . ?
C4 C5 C6 110.71(9) . . ?
N1 C5 H5 110.0 . . ?
C4 C5 H5 110.0 . . ?
C6 C5 H5 110.0 . . ?
C5 C6 C7 115.41(9) . . ?
C5 C6 H6A 108.4 . . ?
C7 C6 H6A 108.4 . . ?
C5 C6 H6B 108.4 . . ?
C7 C6 H6B 108.4 . . ?
H6A C6 H6B 107.5 . . ?
C9 C7 C8 111.09(9) . . ?
C9 C7 C6 112.26(10) . . ?
C8 C7 C6 108.39(9) . . ?
C9 C7 H7 108.3 . . ?
C8 C7 H7 108.3 . . ?
C6 C7 H7 108.3 . . ?
C7 C8 H8A 109.5 . . ?
C7 C8 H8B 109.5 . . ?
H8A C8 H8B 109.5 . . ?
C7 C8 H8C 109.5 . . ?
H8A C8 H8C 109.5 . . ?
H8B C8 H8C 109.5 . . ?
C7 C9 H9A 109.5 . . ?
C7 C9 H9B 109.5 . . ?
H9A C9 H9B 109.5 . . ?
C7 C9 H9C 109.5 . . ?
H9A C9 H9C 109.5 . . ?
H9B C9 H9C 109.5 . . ?
O10 C10 O11 125.82(10) . . ?
O10 C10 C3 123.80(10) . . ?
O11 C10 C3 110.23(9) . . ?
O11 C12 C13 109.36(10) . . ?
O11 C12 H12A 109.8 . . ?
C13 C12 H12A 109.8 . . ?
O11 C12 H12B 109.8 . . ?
C13 C12 H12B 109.8 . . ?
H12A C12 H12B 108.2 . . ?
C14 C13 C18 118.72(12) . . ?
C14 C13 C12 120.29(12) . . ?
C18 C13 C12 120.96(11) . . ?
C13 C14 C15 120.52(13) . . ?
C13 C14 H14 119.7 . . ?
C15 C14 H14 119.7 . . ?
C16 C15 C14 120.25(13) . . ?
C16 C15 H15 119.9 . . ?
C14 C15 H15 119.9 . . ?
C17 C16 C15 119.71(13) . . ?
C17 C16 H16 120.1 . . ?
C15 C16 H16 120.1 . . ?
C16 C17 C18 120.14(14) . . ?
C16 C17 H17 119.9 . . ?
C18 C17 H17 119.9 . . ?
C17 C18 C13 120.66(13) . . ?
C17 C18 H18 119.7 . . ?
C13 C18 H18 119.7 . . ?
C3 C19 H19A 109.5 . . ?
C3 C19 H19B 109.5 . . ?
H19A C19 H19B 109.5 . . ?
C3 C19 H19C 109.5 . . ?
H19A C19 H19C 109.5 . . ?
H19B C19 H19C 109.5 . . ?

loop_
_geom_torsion_atom_site_label_1
_geom_torsion_atom_site_label_2
_geom_torsion_atom_site_label_3
_geom_torsion_atom_site_label_4
_geom_torsion
_geom_torsion_site_symmetry_1
_geom_torsion_site_symmetry_2
_geom_torsion_site_symmetry_3
_geom_torsion_site_symmetry_4
_geom_torsion_publ_flag
C5 N1 C2 O2 176.45(10) . . . . ?
C5 N1 C2 C3 -0.73(12) . . . . ?
O2 C2 C3 C19 -49.07(14) . . . . ?
N1 C2 C3 C19 128.18(10) . . . . ?
O2 C2 C3 C10 78.00(13) . . . . ?
N1 C2 C3 C10 -104.75(10) . . . . ?
O2 C2 C3 C4 -170.33(10) . . . . ?
N1 C2 C3 C4 6.93(11) . . . . ?
C19 C3 C4 O4 46.78(16) . . . . ?
C10 C3 C4 O4 -74.95(15) . . . . ?
C2 C3 C4 O4 167.59(12) . . . . ?
C19 C3 C4 C5 -131.28(10) . . . . ?
C10 C3 C4 C5 107.00(10) . . . . ?
C2 C3 C4 C5 -10.47(11) . . . . ?
C2 N1 C5 C4 -5.87(12) . . . . ?
C2 N1 C5 C6 -125.23(10) . . . . ?
O4 C4 C5 N1 -167.97(12) . . . . ?
C3 C4 C5 N1 10.08(12) . . . . ?
O4 C4 C5 C6 -46.28(16) . . . . ?
C3 C4 C5 C6 131.77(9) . . . . ?
N1 C5 C6 C7 -60.52(13) . . . . ?
C4 C5 C6 C7 -174.78(9) . . . . ?
C5 C6 C7 C9 -52.39(13) . . . . ?
C5 C6 C7 C8 -175.48(9) . . . . ?
C12 O11 C10 O10 -6.50(16) . . . . ?
C12 O11 C10 C3 169.19(9) . . . . ?
C19 C3 C10 O10 -18.36(14) . . . . ?
C2 C3 C10 O10 -145.82(10) . . . . ?
C4 C3 C10 O10 104.27(12) . . . . ?
C19 C3 C10 O11 165.85(9) . . . . ?
C2 C3 C10 O11 38.39(12) . . . . ?
C4 C3 C10 O11 -71.52(10) . . . . ?
C10 O11 C12 C13 -86.44(13) . . . . ?
O11 C12 C13 C14 94.57(14) . . . . ?
O11 C12 C13 C18 -83.37(15) . . . . ?
C18 C13 C14 C15 0.0(2) . . . . ?
C12 C13 C14 C15 -177.97(13) . . . . ?
C13 C14 C15 C16 0.5(2) . . . . ?
C14 C15 C16 C17 -0.7(2) . . . . ?
C15 C16 C17 C18 0.3(3) . . . . ?
C16 C17 C18 C13 0.2(3) . . . . ?
C14 C13 C18 C17 -0.4(2) . . . . ?
C12 C13 C18 C17 177.60(14) . . . . ?

#==============================================================================
loop_
_geom_hbond_atom_site_label_D
_geom_hbond_atom_site_label_H
_geom_hbond_atom_site_label_A
_geom_hbond_site_symmetry_D
_geom_hbond_site_symmetry_H
_geom_hbond_site_symmetry_A
_geom_hbond_distance_DA
_geom_hbond_distance_DH
_geom_hbond_distance_HA
_geom_hbond_angle_DHA
_geom_hbond_publ_flag
N1 H1 O2 . . 3_666 2.8824(13) 0.974(13) 1.915(14) 171.6(15) no

#==============================================================================
# Additional structures and associated data_? identifiers
# should be added at this point if there is more than one 
# structure analysis in the CIF.

_shelx_res_file                  
;

    shelxl.res created by SHELXL-2014/7

TITL PAGE46
CELL  1.54187 15.59060 5.83233 19.31420 90.00000 112.98000 90.00000
ZERR  4 0.00016 0.00005 0.00020 0.00000 0.00130 0.00000
LATT 1
SYMM .50-X, .50+Y, .50-Z
SFAC C H N O
UNIT 68 84 4 16
OMIT    -5   0   9
OMIT    -4   0   6
OMIT    -1   1   1
L.S. 20
FMAP 2
PLAN 5
WPDB -2
HTAB
BOND $H
CONF
LIST 4
TEMP -148.0
ACTA
SIZE 0.120 0.050 0.030
DFIX 0.9800 0.0050 N1 H1
WGHT    0.065400    0.668000
EXTI    0.008531
FVAR       2.18308
O2    4    0.404590    0.666382    0.432863    11.00000    0.01766    0.02003 =
         0.01685   -0.00175    0.00941    0.00499
O4    4    0.341810    1.109458    0.610620    11.00000    0.03525    0.04988 =
         0.02708   -0.01565    0.00516    0.02421
O10   4    0.162423    0.922480    0.442997    11.00000    0.01403    0.02805 =
         0.02635    0.00328    0.00667    0.00507
O11   4    0.236372    0.601238    0.501459    11.00000    0.01876    0.01694 =
         0.03775    0.00188    0.01917    0.00174
N1    3    0.455077    0.663315    0.561448    11.00000    0.01384    0.01773 =
         0.01624   -0.00267    0.00744    0.00370
C2    1    0.399594    0.730359    0.491986    11.00000    0.01110    0.01325 =
         0.01867   -0.00181    0.00846   -0.00022
C3    1    0.330536    0.910532    0.496500    11.00000    0.01255    0.01470 =
         0.01792   -0.00211    0.00802    0.00240
C4    1    0.366006    0.953884    0.581621    11.00000    0.01544    0.02708 =
         0.02014   -0.00628    0.00752    0.00426
C5    1    0.438880    0.773945    0.623070    11.00000    0.01537    0.02208 =
         0.01641   -0.00332    0.00872    0.00269
AFIX  13
H5    2    0.412108    0.661029    0.648133    11.00000   -1.20000
AFIX   0
C6    1    0.525379    0.886614    0.681415    11.00000    0.01716    0.01929 =
         0.01705   -0.00298    0.00681    0.00119
AFIX  23
H6A   2    0.507372    0.962248    0.719634    11.00000   -1.20000
H6B   2    0.547034    1.007753    0.656142    11.00000   -1.20000
AFIX   0
C7    1    0.606974    0.724667    0.721805    11.00000    0.01730    0.02074 =
         0.01584    0.00063    0.00642    0.00102
AFIX  13
H7    2    0.631712    0.667783    0.684350    11.00000   -1.20000
AFIX   0
C8    1    0.683826    0.861019    0.782057    11.00000    0.02050    0.02816 =
         0.02522    0.00064    0.00310   -0.00358
AFIX  33
H8A   2    0.701279    0.992509    0.758752    11.00000   -1.20000
H8B   2    0.661197    0.915611    0.819870    11.00000   -1.20000
H8C   2    0.738307    0.762412    0.806204    11.00000   -1.20000
AFIX   0
C9    1    0.577861    0.518555    0.755815    11.00000    0.03485    0.02459 =
         0.02457    0.00484    0.00555   -0.00616
AFIX  33
H9A   2    0.528608    0.434184    0.716092    11.00000   -1.20000
H9B   2    0.631668    0.417768    0.779796    11.00000   -1.20000
H9C   2    0.554558    0.570967    0.793462    11.00000   -1.20000
AFIX   0
C10   1    0.232300    0.813979    0.475046    11.00000    0.01480    0.01750 =
         0.01629   -0.00234    0.00940    0.00145
C12   1    0.148122    0.499631    0.497649    11.00000    0.02398    0.02052 =
         0.04652   -0.00648    0.02513   -0.00540
AFIX  23
H12A  2    0.151172    0.330543    0.494722    11.00000   -1.20000
H12B  2    0.096077    0.554684    0.452006    11.00000   -1.20000
AFIX   0
C13   1    0.131458    0.566840    0.566579    11.00000    0.01870    0.01899 =
         0.03920    0.00044    0.01948   -0.00152
C14   1    0.077176    0.755863    0.565050    11.00000    0.03493    0.03254 =
         0.03715    0.00966    0.02415    0.01500
AFIX  43
H14   2    0.048704    0.840527    0.519773    11.00000   -1.20000
AFIX   0
C15   1    0.063974    0.822832    0.629156    11.00000    0.04306    0.03604 =
         0.04555    0.00615    0.03197    0.01509
AFIX  43
H15   2    0.026157    0.952185    0.627424    11.00000   -1.20000
AFIX   0
C16   1    0.105649    0.702005    0.695502    11.00000    0.03271    0.04423 =
         0.03488    0.00128    0.02255    0.00151
AFIX  43
H16   2    0.097076    0.749011    0.739462    11.00000   -1.20000
AFIX   0
C17   1    0.159514    0.513668    0.697595    11.00000    0.04915    0.05854 =
         0.04223    0.02183    0.02499    0.02267
AFIX  43
H17   2    0.188011    0.429804    0.743038    11.00000   -1.20000
AFIX   0
C18   1    0.172398    0.445619    0.633447    11.00000    0.04541    0.03672 =
         0.05475    0.01658    0.03143    0.02231
AFIX  43
H18   2    0.209570    0.314886    0.635275    11.00000   -1.20000
AFIX   0
C19   1    0.330203    1.125716    0.451831    11.00000    0.02270    0.01494 =
         0.03488    0.00210    0.01797    0.00266
AFIX  33
H19A  2    0.394057    1.182847    0.466942    11.00000   -1.20000
H19B  2    0.304723    1.089418    0.398021    11.00000   -1.20000
H19C  2    0.291616    1.243452    0.461765    11.00000   -1.20000
AFIX   0
H1    2    0.501557    0.545040    0.567451    11.00000    0.03210
HKLF 4

REM  PAGE46
REM R1 =  0.0411 for    3142 Fo > 4sig(Fo)  and  0.0421 for all    3279 data
REM    204 parameters refined using      1 restraints

END

WGHT      0.0590      0.7132

REM Instructions for potential hydrogen bonds
EQIV $1 x, y-1, z
HTAB C12 O10_$1
EQIV $2 -x+1, -y+1, -z+1
HTAB N1 O2_$2

REM Highest difference peak  0.346,  deepest hole -0.224,  1-sigma level  0.051
Q1    1   0.3593  0.8211  0.4926  11.00000  0.05    0.35
Q2    1   0.1160  0.8118  0.6665  11.00000  0.05    0.32
Q3    1   0.1330  0.4260  0.6672  11.00000  0.05    0.30
Q4    1   0.3444  0.9275  0.5341  11.00000  0.05    0.30
Q5    1   0.4822  0.8208  0.6509  11.00000  0.05    0.29
;

_shelx_res_checksum              62152
####################################################################### 
# 
# This file contains crystal structure data downloaded from the 
# Cambridge Structural Database (CSD) hosted by the Cambridge 
# Crystallographic Data Centre (CCDC).
# 
# Full information about CCDC data access policies and citation 
# guidelines are available at http://www.ccdc.cam.ac.uk/access/V1 
# 
# Audit and citation data items may have been added by the CCDC. 
# Please retain this information to preserve the provenance of 
# this file and to allow appropriate attribution of the data. 
# 
#######################################################################

data_racemic26
_database_code_depnum_ccdc_archive 'CCDC 1916074'
loop_
_audit_author_name
_audit_author_address
'ALEXANDRA MARTHA ZOYA Slawin' 'University of St Andrews'
_audit_update_record             
;
2019-05-14 deposited with the CCDC.	2019-09-12 downloaded from the CCDC.
;
_audit_creation_date             2016-08-22
_audit_creation_method           'by CrystalStructure 4.2'


_chemical_formula_sum            'C28 H33 N O8'
_chemical_formula_moiety         'C28 H33 N O8'
_chemical_formula_weight         511.57
_chemical_melting_point          ?

#==============================================================================
# CRYSTAL DATA
_space_group_crystal_system      monoclinic
_space_group_name_H-M_alt        'P 1 21/n 1'
_space_group_name_Hall           '-P 2yn'
_space_group_IT_number           14
loop_
_space_group_symop_id
_space_group_symop_operation_xyz
1 +X,+Y,+Z
2 1/2-X,1/2+Y,1/2-Z
3 -X,-Y,-Z
4 -1/2+X,-1/2-Y,-1/2+Z
#------------------------------------------------------------------------------
_cell_length_a                   14.29830(9)
_cell_length_b                   10.41200(6)
_cell_length_c                   18.66340(11)
_cell_angle_alpha                90.0000
_cell_angle_beta                 105.0690(6)
_cell_angle_gamma                90.0000
_cell_volume                     2682.95(3)
_cell_formula_units_Z            4
_cell_measurement_reflns_used    23392
_cell_measurement_theta_min      2.46
_cell_measurement_theta_max      75.13
_cell_measurement_temperature    93
#------------------------------------------------------------------------------
_exptl_crystal_description       prism
_exptl_crystal_colour            colourless
_exptl_crystal_size_max          0.200
_exptl_crystal_size_mid          0.200
_exptl_crystal_size_min          0.200
_exptl_crystal_density_diffrn    1.266
_exptl_crystal_density_meas      ?
_exptl_crystal_density_method    'not measured'
_exptl_crystal_F_000             1088.00
_exptl_absorpt_coefficient_mu    0.769
_exptl_absorpt_correction_type   multi-scan
_exptl_absorpt_process_details   
;
CrysAlisPro 1.171.38.41 (Rigaku Oxford Diffraction, 2015)
Empirical absorption correction using spherical harmonics,
 implemented in SCALE3 ABSPACK scaling algorithm.
;
_exptl_absorpt_correction_T_min  0.700
_exptl_absorpt_correction_T_max  0.857

#==============================================================================
# EXPERIMENTAL DATA

_diffrn_ambient_temperature      93
_diffrn_radiation_type           'Cu K\a'
_diffrn_radiation_wavelength     1.54187
_diffrn_measurement_device_type  'Rigaku XtaLAB P200'
_diffrn_measurement_method       \w
_diffrn_detector_area_resol_mean 5.811
_diffrn_reflns_number            29951
_diffrn_reflns_av_R_equivalents  0.0195
_diffrn_reflns_theta_max         75.443
_diffrn_reflns_theta_min         4.512
_diffrn_reflns_theta_full        67.687
_diffrn_measured_fraction_theta_max 0.981
_diffrn_measured_fraction_theta_full 0.998
_diffrn_reflns_Laue_measured_fraction_max 0.981
_diffrn_reflns_Laue_measured_fraction_full 0.998
_diffrn_reflns_point_group_measured_fraction_max 0.981
_diffrn_reflns_point_group_measured_fraction_full 0.998
_diffrn_reflns_limit_h_min       -17
_diffrn_reflns_limit_h_max       17
_diffrn_reflns_limit_k_min       -12
_diffrn_reflns_limit_k_max       11
_diffrn_reflns_limit_l_min       -22
_diffrn_reflns_limit_l_max       23
_diffrn_standards_number         0
_diffrn_standards_interval_count .
_diffrn_standards_decay_%        ?
_reflns_number_total             5454
_reflns_number_gt                5404
_reflns_threshold_expression     F^2^>2.0\s(F^2^)
_reflns_Friedel_coverage         0.000
_reflns_Friedel_fraction_max     .
_reflns_Friedel_fraction_full    .

#==============================================================================
# REFINEMENT DATA

_refine_special_details          
;
    Refinement was performed using all reflections. The weighted 
    R-factor (wR) and goodness of fit (S) are based on F^2^.
    R-factor (gt) are based on F. The threshold expression of
    F^2^ > 2.0 sigma(F^2^) is used only for calculating R-factor (gt).
;
_refine_ls_structure_factor_coef Fsqd
_refine_ls_R_factor_all          0.0439
_refine_ls_R_factor_gt           0.0437
_refine_ls_wR_factor_ref         0.1120
_refine_ls_wR_factor_gt          0.1118
_refine_ls_number_restraints     0
_refine_ls_hydrogen_treatment    constr
_refine_ls_number_reflns         5454
_refine_ls_number_parameters     335
_refine_ls_goodness_of_fit_ref   1.082
_refine_ls_weighting_scheme      calc
_refine_ls_weighting_details     
'w = 1/[\s^2^(Fo^2^)+(0.0619P)^2^+0.9014P] where P=(Fo^2^+2Fc^2^)/3'
_atom_sites_solution_hydrogens   geom
_atom_sites_solution_primary     direct
_atom_sites_solution_secondary   difmap
_refine_ls_shift/su_max          0.001
_refine_diff_density_max         0.34
_refine_diff_density_min         -0.29
_refine_ls_extinction_method     SHELXL
_refine_ls_extinction_coef       0.0127(5)

loop_
_atom_type_symbol
_atom_type_description
_atom_type_scat_dispersion_real
_atom_type_scat_dispersion_imag
_atom_type_scat_source
C C 0.0181 0.0091
;
International Tables for Crystallography
(Vol. C, Tables 4.2.6.8 and 6.1.1.4)
;
H H 0.0000 0.0000
;
International Tables for Crystallography
(Vol. C, Table 6.1.1.4)
;
N N 0.0311 0.0180
;
International Tables for Crystallography
(Vol. C, Tables 4.2.6.8 and 6.1.1.4)
;
O O 0.0492 0.0322
;
International Tables for Crystallography
(Vol. C, Tables 4.2.6.8 and 6.1.1.4)
;

#==============================================================================
# ATOMIC COORDINATES AND THERMAL PARAMETERS

loop_
_atom_site_label
_atom_site_type_symbol
_atom_site_fract_x
_atom_site_fract_y
_atom_site_fract_z
_atom_site_U_iso_or_equiv
_atom_site_adp_type
_atom_site_occupancy
_atom_site_site_symmetry_order
_atom_site_calc_flag
_atom_site_refinement_flags_posn
_atom_site_refinement_flags_adp
_atom_site_refinement_flags_occupancy
_atom_site_disorder_assembly
_atom_site_disorder_group
O2 O 0.86525(6) 0.06308(8) 0.41567(5) 0.02468(19) Uani 1 1 d . . . . .
O4 O 0.63934(8) 0.04607(9) 0.55987(5) 0.0373(2) Uani 1 1 d . . . . .
O7 O 0.53237(6) 0.29016(8) 0.37295(5) 0.0248(2) Uani 1 1 d . . . . .
O16 O 0.54065(7) 0.09726(9) 0.06835(5) 0.0326(2) Uani 1 1 d . . . . .
O20 O 0.79126(6) -0.21940(8) 0.52080(5) 0.0272(2) Uani 1 1 d . . . . .
O21 O 0.68121(6) -0.13505(8) 0.42364(5) 0.0269(2) Uani 1 1 d . . . . .
O30 O 0.61768(7) 0.36240(10) 0.53647(6) 0.0413(3) Uani 1 1 d . . . . .
O31 O 0.76947(7) 0.35052(9) 0.52297(5) 0.0316(2) Uani 1 1 d . . . . .
N1 N 0.72843(7) 0.17586(9) 0.41793(5) 0.0195(2) Uani 1 1 d . . . . .
C2 C 0.79699(8) 0.08447(10) 0.44168(6) 0.0190(2) Uani 1 1 d . . . . .
C3 C 0.77612(8) 0.01149(11) 0.50705(6) 0.0208(2) Uani 1 1 d . . . . .
C4 C 0.68488(9) 0.07656(11) 0.51666(6) 0.0238(2) Uani 1 1 d . . . . .
C5 C 0.65921(8) 0.19077(11) 0.46257(6) 0.0213(2) Uani 1 1 d . . . . .
C6 C 0.55325(8) 0.18155(11) 0.41934(7) 0.0250(2) Uani 1 1 d . . . . .
H6A H 0.5420 0.1020 0.3893 0.030 Uiso 1 1 calc R U . . .
H6B H 0.5111 0.1799 0.4539 0.030 Uiso 1 1 calc R U . . .
C8 C 0.43254(8) 0.30392(12) 0.32942(7) 0.0255(3) Uani 1 1 d . . . . .
C9 C 0.36439(10) 0.30074(16) 0.37950(8) 0.0385(3) Uani 1 1 d . . . . .
H9A H 0.2975 0.3101 0.3494 0.046 Uiso 1 1 calc R U . . .
H9B H 0.3714 0.2187 0.4061 0.046 Uiso 1 1 calc R U . . .
H9C H 0.3802 0.3714 0.4153 0.046 Uiso 1 1 calc R U . . .
C10 C 0.43102(11) 0.43545(15) 0.29464(9) 0.0429(4) Uani 1 1 d . . . . .
H10A H 0.3657 0.4537 0.2638 0.052 Uiso 1 1 calc R U . . .
H10B H 0.4493 0.5004 0.3338 0.052 Uiso 1 1 calc R U . . .
H10C H 0.4770 0.4374 0.2638 0.052 Uiso 1 1 calc R U . . .
C11 C 0.40800(11) 0.20060(16) 0.27022(9) 0.0445(4) Uani 1 1 d . . . . .
H11A H 0.3406 0.2108 0.2413 0.053 Uiso 1 1 calc R U . . .
H11B H 0.4511 0.2084 0.2373 0.053 Uiso 1 1 calc R U . . .
H11C H 0.4164 0.1158 0.2938 0.053 Uiso 1 1 calc R U . . .
C12 C 0.73463(8) 0.26534(11) 0.35879(6) 0.0210(2) Uani 1 1 d . . . . .
H12A H 0.8037 0.2786 0.3604 0.025 Uiso 1 1 calc R U . . .
H12B H 0.7077 0.3493 0.3685 0.025 Uiso 1 1 calc R U . . .
C13 C 0.68144(8) 0.22056(10) 0.28170(6) 0.0193(2) Uani 1 1 d . . . . .
C14 C 0.66079(8) 0.09137(11) 0.26482(6) 0.0219(2) Uani 1 1 d . . . . .
H14 H 0.6790 0.0285 0.3028 0.026 Uiso 1 1 calc R U . . .
C15 C 0.61399(9) 0.05378(11) 0.19326(6) 0.0247(2) Uani 1 1 d . . . . .
H15 H 0.6001 -0.0345 0.1826 0.030 Uiso 1 1 calc R U . . .
C16 C 0.58712(8) 0.14486(11) 0.13676(6) 0.0232(2) Uani 1 1 d . . . . .
C17 C 0.60792(8) 0.27388(11) 0.15241(6) 0.0234(2) Uani 1 1 d . . . . .
H17 H 0.5905 0.3366 0.1143 0.028 Uiso 1 1 calc R U . . .
C18 C 0.65467(8) 0.31008(11) 0.22468(6) 0.0220(2) Uani 1 1 d . . . . .
H18 H 0.6686 0.3983 0.2353 0.026 Uiso 1 1 calc R U . . .
C19 C 0.50057(10) 0.18736(13) 0.01075(7) 0.0307(3) Uani 1 1 d . . . . .
H19A H 0.4696 0.1410 -0.0350 0.037 Uiso 1 1 calc R U . . .
H19B H 0.4523 0.2407 0.0256 0.037 Uiso 1 1 calc R U . . .
H19C H 0.5523 0.2422 0.0021 0.037 Uiso 1 1 calc R U . . .
C20 C 0.75256(8) -0.12864(11) 0.48601(6) 0.0204(2) Uani 1 1 d . . . . .
C22 C 0.64948(10) -0.26509(12) 0.39850(7) 0.0300(3) Uani 1 1 d . . . . .
H22A H 0.6244 -0.3100 0.4364 0.036 Uiso 1 1 calc R U . . .
H22B H 0.7043 -0.3152 0.3897 0.036 Uiso 1 1 calc R U . . .
C23 C 0.57132(8) -0.25124(11) 0.32795(6) 0.0229(2) Uani 1 1 d . . . . .
C24 C 0.58567(9) -0.29522(11) 0.26127(7) 0.0254(3) Uani 1 1 d . . . . .
H24 H 0.6457 -0.3335 0.2604 0.030 Uiso 1 1 calc R U . . .
C25 C 0.51295(10) -0.28356(12) 0.19599(7) 0.0298(3) Uani 1 1 d . . . . .
H25 H 0.5230 -0.3145 0.1507 0.036 Uiso 1 1 calc R U . . .
C26 C 0.42572(10) -0.22687(13) 0.19678(7) 0.0331(3) Uani 1 1 d . . . . .
H26 H 0.3759 -0.2184 0.1520 0.040 Uiso 1 1 calc R U . . .
C27 C 0.41125(10) -0.18244(14) 0.26319(8) 0.0357(3) Uani 1 1 d . . . . .
H27 H 0.3515 -0.1431 0.2638 0.043 Uiso 1 1 calc R U . . .
C28 C 0.48327(9) -0.19503(13) 0.32854(7) 0.0299(3) Uani 1 1 d . . . . .
H28 H 0.4726 -0.1653 0.3739 0.036 Uiso 1 1 calc R U . . .
C29 C 0.85970(9) 0.02264(12) 0.57723(6) 0.0291(3) Uani 1 1 d . . . . .
H29A H 0.9172 -0.0201 0.5692 0.035 Uiso 1 1 calc R U . . .
H29B H 0.8742 0.1135 0.5886 0.035 Uiso 1 1 calc R U . . .
H29C H 0.8412 -0.0183 0.6188 0.035 Uiso 1 1 calc R U . . .
C30 C 0.67738(9) 0.31330(11) 0.51065(6) 0.0253(3) Uani 1 1 d . . . . .
C32 C 0.79802(11) 0.46210(14) 0.57039(9) 0.0412(3) Uani 1 1 d . . . . .
H32A H 0.8667 0.4807 0.5756 0.049 Uiso 1 1 calc R U . . .
H32B H 0.7589 0.5363 0.5482 0.049 Uiso 1 1 calc R U . . .
H32C H 0.7878 0.4446 0.6194 0.049 Uiso 1 1 calc R U . . .

loop_
_atom_site_aniso_label
_atom_site_aniso_U_11
_atom_site_aniso_U_22
_atom_site_aniso_U_33
_atom_site_aniso_U_23
_atom_site_aniso_U_13
_atom_site_aniso_U_12
O2 0.0215(4) 0.0241(4) 0.0299(4) -0.0021(3) 0.0094(3) 0.0012(3)
O4 0.0473(6) 0.0358(5) 0.0378(5) 0.0130(4) 0.0273(4) 0.0120(4)
O7 0.0192(4) 0.0252(4) 0.0300(4) 0.0072(3) 0.0061(3) 0.0023(3)
O16 0.0447(5) 0.0267(4) 0.0217(4) -0.0002(3) -0.0001(4) 0.0009(4)
O20 0.0293(4) 0.0223(4) 0.0263(4) 0.0038(3) 0.0004(3) 0.0015(3)
O21 0.0276(4) 0.0207(4) 0.0259(4) 0.0000(3) -0.0045(3) -0.0020(3)
O30 0.0396(6) 0.0431(6) 0.0465(6) -0.0124(4) 0.0207(5) 0.0074(4)
O31 0.0291(5) 0.0256(4) 0.0395(5) -0.0107(4) 0.0078(4) 0.0016(3)
N1 0.0203(4) 0.0200(4) 0.0190(4) 0.0015(3) 0.0067(3) 0.0019(3)
C2 0.0187(5) 0.0183(5) 0.0187(5) -0.0029(4) 0.0023(4) -0.0011(4)
C3 0.0220(5) 0.0209(5) 0.0183(5) 0.0005(4) 0.0031(4) 0.0018(4)
C4 0.0284(6) 0.0227(6) 0.0213(5) 0.0014(4) 0.0083(4) 0.0029(4)
C5 0.0222(5) 0.0217(5) 0.0218(5) 0.0022(4) 0.0091(4) 0.0032(4)
C6 0.0210(6) 0.0238(6) 0.0310(6) 0.0064(5) 0.0079(5) 0.0022(4)
C8 0.0193(5) 0.0275(6) 0.0291(6) 0.0029(5) 0.0053(4) 0.0038(4)
C9 0.0244(6) 0.0527(9) 0.0411(7) 0.0084(6) 0.0131(5) 0.0124(6)
C10 0.0330(7) 0.0393(8) 0.0512(9) 0.0208(7) 0.0016(6) 0.0025(6)
C11 0.0331(7) 0.0481(9) 0.0454(8) -0.0142(7) -0.0023(6) 0.0080(6)
C12 0.0229(5) 0.0191(5) 0.0217(5) 0.0023(4) 0.0071(4) -0.0015(4)
C13 0.0174(5) 0.0210(5) 0.0210(5) 0.0018(4) 0.0078(4) 0.0005(4)
C14 0.0249(5) 0.0191(5) 0.0221(5) 0.0042(4) 0.0069(4) 0.0023(4)
C15 0.0299(6) 0.0185(5) 0.0259(6) 0.0004(4) 0.0072(5) 0.0001(4)
C16 0.0246(5) 0.0242(6) 0.0207(5) 0.0000(4) 0.0055(4) 0.0012(4)
C17 0.0251(6) 0.0229(6) 0.0232(5) 0.0060(4) 0.0080(4) 0.0007(4)
C18 0.0232(5) 0.0185(5) 0.0254(5) 0.0021(4) 0.0085(4) -0.0009(4)
C19 0.0323(6) 0.0338(7) 0.0225(6) 0.0044(5) 0.0008(5) -0.0013(5)
C20 0.0191(5) 0.0230(6) 0.0188(5) 0.0012(4) 0.0044(4) 0.0005(4)
C22 0.0328(6) 0.0207(6) 0.0309(6) -0.0008(5) -0.0020(5) -0.0054(5)
C23 0.0226(5) 0.0214(5) 0.0240(5) -0.0024(4) 0.0050(4) -0.0053(4)
C24 0.0237(6) 0.0233(6) 0.0325(6) -0.0042(4) 0.0132(5) -0.0057(4)
C25 0.0399(7) 0.0292(6) 0.0229(6) -0.0069(5) 0.0127(5) -0.0121(5)
C26 0.0337(7) 0.0318(7) 0.0270(6) -0.0034(5) -0.0042(5) -0.0060(5)
C27 0.0237(6) 0.0382(7) 0.0414(7) -0.0109(6) 0.0019(5) 0.0022(5)
C28 0.0267(6) 0.0365(7) 0.0275(6) -0.0117(5) 0.0088(5) -0.0025(5)
C29 0.0334(6) 0.0260(6) 0.0218(5) -0.0007(4) -0.0035(5) -0.0004(5)
C30 0.0291(6) 0.0240(6) 0.0236(5) 0.0011(4) 0.0083(5) 0.0066(4)
C32 0.0418(8) 0.0290(7) 0.0496(8) -0.0169(6) 0.0062(6) 0.0020(6)

#==============================================================================
_computing_data_collection       'CrysAlisPro 1.171.38.41 (Rigaku OD, 2015)'
_computing_cell_refinement       'CrysAlisPro 1.171.38.41 (Rigaku OD, 2015)'
_computing_data_reduction        'CrysAlisPro 1.171.38.41 (Rigaku OD, 2015)'
_computing_structure_solution    'SIR2011 (Burla, et al., 2012)'
_computing_structure_refinement  'SHELXL Version 2014/7 (Sheldrick, 2008)'
_computing_publication_material  'CrystalStructure 4.2 (Rigaku, 2015)'
_computing_molecular_graphics    'CrystalStructure 4.2'

#==============================================================================
# MOLECULAR GEOMETRY

_geom_special_details            
;
 All esds (except the esd in the dihedral angle between two l.s. planes)
 are estimated using the full covariance matrix.  The cell esds are taken
 into account individually in the estimation of esds in distances, angles
 and torsion angles; correlations between esds in cell parameters are only
 used when they are defined by crystal symmetry.  An approximate (isotropic)
 treatment of cell esds is used for estimating esds involving l.s. planes.
;

loop_
_geom_bond_atom_site_label_1
_geom_bond_atom_site_label_2
_geom_bond_distance
_geom_bond_site_symmetry_2
_geom_bond_publ_flag
O2 C2 1.2184(14) . ?
O4 C4 1.2034(15) . ?
O7 C6 1.4082(14) . ?
O7 C8 1.4543(14) . ?
O16 C16 1.3697(14) . ?
O16 C19 1.4296(15) . ?
O20 C20 1.1974(14) . ?
O21 C20 1.3352(13) . ?
O21 C22 1.4657(14) . ?
O30 C30 1.1982(15) . ?
O31 C30 1.3340(16) . ?
O31 C32 1.4531(15) . ?
N1 C2 1.3554(14) . ?
N1 C5 1.4583(13) . ?
N1 C12 1.4646(13) . ?
C2 C3 1.5310(15) . ?
C3 C4 1.5214(16) . ?
C3 C20 1.5257(15) . ?
C3 C29 1.5308(15) . ?
C4 C5 1.5411(15) . ?
C5 C6 1.5231(16) . ?
C5 C30 1.5425(16) . ?
C6 H6A 0.9900 . ?
C6 H6B 0.9900 . ?
C8 C10 1.5132(18) . ?
C8 C9 1.5159(17) . ?
C8 C11 1.5164(19) . ?
C9 H9A 0.9800 . ?
C9 H9B 0.9800 . ?
C9 H9C 0.9800 . ?
C10 H10A 0.9800 . ?
C10 H10B 0.9800 . ?
C10 H10C 0.9800 . ?
C11 H11A 0.9800 . ?
C11 H11B 0.9800 . ?
C11 H11C 0.9800 . ?
C12 C13 1.5155(15) . ?
C12 H12A 0.9900 . ?
C12 H12B 0.9900 . ?
C13 C18 1.3914(15) . ?
C13 C14 1.3955(16) . ?
C14 C15 1.3856(16) . ?
C14 H14 0.9500 . ?
C15 C16 1.3958(16) . ?
C15 H15 0.9500 . ?
C16 C17 1.3905(17) . ?
C17 C18 1.3927(16) . ?
C17 H17 0.9500 . ?
C18 H18 0.9500 . ?
C19 H19A 0.9800 . ?
C19 H19B 0.9800 . ?
C19 H19C 0.9800 . ?
C22 C23 1.4961(16) . ?
C22 H22A 0.9900 . ?
C22 H22B 0.9900 . ?
C23 C24 1.3905(16) . ?
C23 C28 1.3911(17) . ?
C24 C25 1.3862(18) . ?
C24 H24 0.9500 . ?
C25 C26 1.383(2) . ?
C25 H25 0.9500 . ?
C26 C27 1.388(2) . ?
C26 H26 0.9500 . ?
C27 C28 1.3828(19) . ?
C27 H27 0.9500 . ?
C28 H28 0.9500 . ?
C29 H29A 0.9800 . ?
C29 H29B 0.9800 . ?
C29 H29C 0.9800 . ?
C32 H32A 0.9800 . ?
C32 H32B 0.9800 . ?
C32 H32C 0.9800 . ?

loop_
_geom_angle_atom_site_label_1
_geom_angle_atom_site_label_2
_geom_angle_atom_site_label_3
_geom_angle
_geom_angle_site_symmetry_1
_geom_angle_site_symmetry_3
_geom_angle_publ_flag
C6 O7 C8 116.29(9) . . ?
C16 O16 C19 117.77(10) . . ?
C20 O21 C22 115.34(9) . . ?
C30 O31 C32 116.46(10) . . ?
C2 N1 C5 115.37(9) . . ?
C2 N1 C12 120.85(9) . . ?
C5 N1 C12 123.09(9) . . ?
O2 C2 N1 125.75(10) . . ?
O2 C2 C3 124.69(10) . . ?
N1 C2 C3 109.56(9) . . ?
C4 C3 C20 108.52(9) . . ?
C4 C3 C29 111.59(9) . . ?
C20 C3 C29 111.33(9) . . ?
C4 C3 C2 102.92(9) . . ?
C20 C3 C2 110.20(9) . . ?
C29 C3 C2 111.94(9) . . ?
O4 C4 C3 126.25(11) . . ?
O4 C4 C5 124.36(11) . . ?
C3 C4 C5 109.39(9) . . ?
N1 C5 C6 114.84(9) . . ?
N1 C5 C4 102.16(8) . . ?
C6 C5 C4 109.46(9) . . ?
N1 C5 C30 112.56(9) . . ?
C6 C5 C30 110.74(9) . . ?
C4 C5 C30 106.36(9) . . ?
O7 C6 C5 107.32(9) . . ?
O7 C6 H6A 110.2 . . ?
C5 C6 H6A 110.2 . . ?
O7 C6 H6B 110.2 . . ?
C5 C6 H6B 110.2 . . ?
H6A C6 H6B 108.5 . . ?
O7 C8 C10 103.37(10) . . ?
O7 C8 C9 110.39(10) . . ?
C10 C8 C9 110.14(11) . . ?
O7 C8 C11 110.17(10) . . ?
C10 C8 C11 110.78(12) . . ?
C9 C8 C11 111.69(12) . . ?
C8 C9 H9A 109.5 . . ?
C8 C9 H9B 109.5 . . ?
H9A C9 H9B 109.5 . . ?
C8 C9 H9C 109.5 . . ?
H9A C9 H9C 109.5 . . ?
H9B C9 H9C 109.5 . . ?
C8 C10 H10A 109.5 . . ?
C8 C10 H10B 109.5 . . ?
H10A C10 H10B 109.5 . . ?
C8 C10 H10C 109.5 . . ?
H10A C10 H10C 109.5 . . ?
H10B C10 H10C 109.5 . . ?
C8 C11 H11A 109.5 . . ?
C8 C11 H11B 109.5 . . ?
H11A C11 H11B 109.5 . . ?
C8 C11 H11C 109.5 . . ?
H11A C11 H11C 109.5 . . ?
H11B C11 H11C 109.5 . . ?
N1 C12 C13 113.96(9) . . ?
N1 C12 H12A 108.8 . . ?
C13 C12 H12A 108.8 . . ?
N1 C12 H12B 108.8 . . ?
C13 C12 H12B 108.8 . . ?
H12A C12 H12B 107.7 . . ?
C18 C13 C14 118.23(10) . . ?
C18 C13 C12 119.36(10) . . ?
C14 C13 C12 122.37(10) . . ?
C15 C14 C13 120.71(10) . . ?
C15 C14 H14 119.6 . . ?
C13 C14 H14 119.6 . . ?
C14 C15 C16 120.35(11) . . ?
C14 C15 H15 119.8 . . ?
C16 C15 H15 119.8 . . ?
O16 C16 C17 124.81(10) . . ?
O16 C16 C15 115.46(10) . . ?
C17 C16 C15 119.73(10) . . ?
C16 C17 C18 119.18(10) . . ?
C16 C17 H17 120.4 . . ?
C18 C17 H17 120.4 . . ?
C13 C18 C17 121.79(10) . . ?
C13 C18 H18 119.1 . . ?
C17 C18 H18 119.1 . . ?
O16 C19 H19A 109.5 . . ?
O16 C19 H19B 109.5 . . ?
H19A C19 H19B 109.5 . . ?
O16 C19 H19C 109.5 . . ?
H19A C19 H19C 109.5 . . ?
H19B C19 H19C 109.5 . . ?
O20 C20 O21 125.02(10) . . ?
O20 C20 C3 125.11(10) . . ?
O21 C20 C3 109.86(9) . . ?
O21 C22 C23 106.91(9) . . ?
O21 C22 H22A 110.3 . . ?
C23 C22 H22A 110.3 . . ?
O21 C22 H22B 110.3 . . ?
C23 C22 H22B 110.3 . . ?
H22A C22 H22B 108.6 . . ?
C24 C23 C28 119.35(11) . . ?
C24 C23 C22 120.38(11) . . ?
C28 C23 C22 120.27(11) . . ?
C25 C24 C23 120.42(11) . . ?
C25 C24 H24 119.8 . . ?
C23 C24 H24 119.8 . . ?
C26 C25 C24 120.02(11) . . ?
C26 C25 H25 120.0 . . ?
C24 C25 H25 120.0 . . ?
C25 C26 C27 119.72(12) . . ?
C25 C26 H26 120.1 . . ?
C27 C26 H26 120.1 . . ?
C28 C27 C26 120.42(12) . . ?
C28 C27 H27 119.8 . . ?
C26 C27 H27 119.8 . . ?
C27 C28 C23 120.06(11) . . ?
C27 C28 H28 120.0 . . ?
C23 C28 H28 120.0 . . ?
C3 C29 H29A 109.5 . . ?
C3 C29 H29B 109.5 . . ?
H29A C29 H29B 109.5 . . ?
C3 C29 H29C 109.5 . . ?
H29A C29 H29C 109.5 . . ?
H29B C29 H29C 109.5 . . ?
O30 C30 O31 125.54(12) . . ?
O30 C30 C5 123.84(12) . . ?
O31 C30 C5 110.48(9) . . ?
O31 C32 H32A 109.5 . . ?
O31 C32 H32B 109.5 . . ?
H32A C32 H32B 109.5 . . ?
O31 C32 H32C 109.5 . . ?
H32A C32 H32C 109.5 . . ?
H32B C32 H32C 109.5 . . ?

loop_
_geom_torsion_atom_site_label_1
_geom_torsion_atom_site_label_2
_geom_torsion_atom_site_label_3
_geom_torsion_atom_site_label_4
_geom_torsion
_geom_torsion_site_symmetry_1
_geom_torsion_site_symmetry_2
_geom_torsion_site_symmetry_3
_geom_torsion_site_symmetry_4
_geom_torsion_publ_flag
C5 N1 C2 O2 -174.42(10) . . . . ?
C12 N1 C2 O2 -3.68(16) . . . . ?
C5 N1 C2 C3 5.33(12) . . . . ?
C12 N1 C2 C3 176.07(9) . . . . ?
O2 C2 C3 C4 179.57(10) . . . . ?
N1 C2 C3 C4 -0.18(11) . . . . ?
O2 C2 C3 C20 -64.87(13) . . . . ?
N1 C2 C3 C20 115.38(10) . . . . ?
O2 C2 C3 C29 59.61(14) . . . . ?
N1 C2 C3 C29 -120.14(10) . . . . ?
C20 C3 C4 O4 59.39(15) . . . . ?
C29 C3 C4 O4 -63.64(16) . . . . ?
C2 C3 C4 O4 176.16(12) . . . . ?
C20 C3 C4 C5 -121.31(10) . . . . ?
C29 C3 C4 C5 115.66(10) . . . . ?
C2 C3 C4 C5 -4.54(11) . . . . ?
C2 N1 C5 C6 -126.20(10) . . . . ?
C12 N1 C5 C6 63.29(13) . . . . ?
C2 N1 C5 C4 -7.83(12) . . . . ?
C12 N1 C5 C4 -178.33(9) . . . . ?
C2 N1 C5 C30 105.85(11) . . . . ?
C12 N1 C5 C30 -64.66(13) . . . . ?
O4 C4 C5 N1 -173.44(12) . . . . ?
C3 C4 C5 N1 7.24(12) . . . . ?
O4 C4 C5 C6 -51.31(16) . . . . ?
C3 C4 C5 C6 129.37(10) . . . . ?
O4 C4 C5 C30 68.37(15) . . . . ?
C3 C4 C5 C30 -110.94(10) . . . . ?
C8 O7 C6 C5 -176.70(9) . . . . ?
N1 C5 C6 O7 -68.04(12) . . . . ?
C4 C5 C6 O7 177.77(9) . . . . ?
C30 C5 C6 O7 60.82(12) . . . . ?
C6 O7 C8 C10 172.66(11) . . . . ?
C6 O7 C8 C9 54.89(14) . . . . ?
C6 O7 C8 C11 -68.93(14) . . . . ?
C2 N1 C12 C13 92.05(12) . . . . ?
C5 N1 C12 C13 -97.94(12) . . . . ?
N1 C12 C13 C18 159.27(10) . . . . ?
N1 C12 C13 C14 -22.89(15) . . . . ?
C18 C13 C14 C15 -0.63(16) . . . . ?
C12 C13 C14 C15 -178.49(10) . . . . ?
C13 C14 C15 C16 0.29(17) . . . . ?
C19 O16 C16 C17 -7.66(17) . . . . ?
C19 O16 C16 C15 172.16(11) . . . . ?
C14 C15 C16 O16 -179.52(11) . . . . ?
C14 C15 C16 C17 0.32(17) . . . . ?
O16 C16 C17 C18 179.26(11) . . . . ?
C15 C16 C17 C18 -0.56(17) . . . . ?
C14 C13 C18 C17 0.39(16) . . . . ?
C12 C13 C18 C17 178.31(10) . . . . ?
C16 C17 C18 C13 0.21(17) . . . . ?
C22 O21 C20 O20 0.76(17) . . . . ?
C22 O21 C20 C3 -178.20(9) . . . . ?
C4 C3 C20 O20 -120.55(12) . . . . ?
C29 C3 C20 O20 2.63(16) . . . . ?
C2 C3 C20 O20 127.45(12) . . . . ?
C4 C3 C20 O21 58.41(11) . . . . ?
C29 C3 C20 O21 -178.40(9) . . . . ?
C2 C3 C20 O21 -53.58(12) . . . . ?
C20 O21 C22 C23 -179.00(9) . . . . ?
O21 C22 C23 C24 114.19(12) . . . . ?
O21 C22 C23 C28 -66.28(14) . . . . ?
C28 C23 C24 C25 -0.16(17) . . . . ?
C22 C23 C24 C25 179.37(11) . . . . ?
C23 C24 C25 C26 0.56(18) . . . . ?
C24 C25 C26 C27 -0.33(19) . . . . ?
C25 C26 C27 C28 -0.3(2) . . . . ?
C26 C27 C28 C23 0.7(2) . . . . ?
C24 C23 C28 C27 -0.47(19) . . . . ?
C22 C23 C28 C27 180.00(12) . . . . ?
C32 O31 C30 O30 -1.58(19) . . . . ?
C32 O31 C30 C5 -177.43(11) . . . . ?
N1 C5 C30 O30 160.20(12) . . . . ?
C6 C5 C30 O30 30.12(16) . . . . ?
C4 C5 C30 O30 -88.72(14) . . . . ?
N1 C5 C30 O31 -23.87(13) . . . . ?
C6 C5 C30 O31 -153.94(10) . . . . ?
C4 C5 C30 O31 87.22(11) . . . . ?

#==============================================================================

#==============================================================================
# Additional structures and associated data_? identifiers
# should be added at this point if there is more than one 
# structure analysis in the CIF.

_shelx_res_file                  
;

    shelxl.res created by SHELXL-2014/7

TITL PAGE44
CELL  1.54187 14.29830 10.41200 18.66340 90.00000 105.06900 90.00000
ZERR  4 0.00009 0.00006 0.00011 0.00000 0.00060 0.00000
LATT 1
SYMM .50-X, .50+Y, .50-Z
SFAC C H N O
UNIT 112 132 4 32
OMIT    -1   0   1
L.S. 20
FMAP 2
PLAN 5
WPDB -2
HTAB
BOND $H
CONF
LIST 4
TEMP -180.0
ACTA
SIZE 0.200 0.200 0.200
WGHT    0.061900    0.901400
EXTI    0.012687
FVAR       0.72760
O2    4    0.865253    0.063077    0.415671    11.00000    0.02153    0.02408 =
         0.02993   -0.00211    0.00940    0.00124
O4    4    0.639345    0.046069    0.559869    11.00000    0.04733    0.03578 =
         0.03783    0.01300    0.02734    0.01197
O7    4    0.532370    0.290164    0.372948    11.00000    0.01919    0.02519 =
         0.02999    0.00717    0.00607    0.00228
O16   4    0.540653    0.097262    0.068348    11.00000    0.04466    0.02668 =
         0.02170   -0.00022   -0.00013    0.00089
O20   4    0.791257   -0.219396    0.520797    11.00000    0.02930    0.02226 =
         0.02630    0.00381    0.00043    0.00148
O21   4    0.681207   -0.135053    0.423638    11.00000    0.02758    0.02067 =
         0.02594    0.00003   -0.00455   -0.00197
O30   4    0.617684    0.362402    0.536468    11.00000    0.03958    0.04310 =
         0.04647   -0.01242    0.02068    0.00739
O31   4    0.769472    0.350523    0.522969    11.00000    0.02906    0.02562 =
         0.03954   -0.01073    0.00778    0.00162
N1    3    0.728427    0.175865    0.417931    11.00000    0.02032    0.02001 =
         0.01903    0.00147    0.00675    0.00188
C2    1    0.796988    0.084472    0.441685    11.00000    0.01870    0.01831 =
         0.01872   -0.00286    0.00232   -0.00113
C3    1    0.776117    0.011490    0.507050    11.00000    0.02202    0.02089 =
         0.01826    0.00055    0.00305    0.00177
C4    1    0.684879    0.076565    0.516659    11.00000    0.02841    0.02270 =
         0.02132    0.00135    0.00830    0.00293
C5    1    0.659206    0.190769    0.462570    11.00000    0.02216    0.02174 =
         0.02182    0.00220    0.00907    0.00324
C6    1    0.553249    0.181554    0.419338    11.00000    0.02099    0.02379 =
         0.03098    0.00639    0.00791    0.00220
AFIX  23
H6A   2    0.541962    0.101997    0.389266    11.00000   -1.20000
H6B   2    0.511114    0.179941    0.453857    11.00000   -1.20000
AFIX   0
C8    1    0.432543    0.303918    0.329418    11.00000    0.01933    0.02754 =
         0.02912    0.00289    0.00526    0.00376
C9    1    0.364385    0.300738    0.379495    11.00000    0.02437    0.05268 =
         0.04112    0.00839    0.01308    0.01242
AFIX  33
H9A   2    0.297474    0.310095    0.349439    11.00000   -1.20000
H9B   2    0.371447    0.218694    0.406099    11.00000   -1.20000
H9C   2    0.380170    0.371370    0.415322    11.00000   -1.20000
AFIX   0
C10   1    0.431019    0.435448    0.294642    11.00000    0.03304    0.03929 =
         0.05122    0.02078    0.00156    0.00254
AFIX  33
H10A  2    0.365719    0.453728    0.263756    11.00000   -1.20000
H10B  2    0.449308    0.500395    0.333800    11.00000   -1.20000
H10C  2    0.477041    0.437402    0.263848    11.00000   -1.20000
AFIX   0
C11   1    0.408003    0.200598    0.270221    11.00000    0.03312    0.04812 =
         0.04539   -0.01418   -0.00232    0.00800
AFIX  33
H11A  2    0.340642    0.210770    0.241253    11.00000   -1.20000
H11B  2    0.451109    0.208438    0.237319    11.00000   -1.20000
H11C  2    0.416397    0.115813    0.293832    11.00000   -1.20000
AFIX   0
C12   1    0.734626    0.265337    0.358787    11.00000    0.02290    0.01907 =
         0.02174    0.00232    0.00714   -0.00145
AFIX  23
H12A  2    0.803695    0.278598    0.360366    11.00000   -1.20000
H12B  2    0.707726    0.349262    0.368450    11.00000   -1.20000
AFIX   0
C13   1    0.681441    0.220560    0.281701    11.00000    0.01738    0.02096 =
         0.02104    0.00184    0.00776    0.00047
C14   1    0.660790    0.091371    0.264818    11.00000    0.02491    0.01910 =
         0.02206    0.00421    0.00689    0.00228
AFIX  43
H14   2    0.679016    0.028520    0.302796    11.00000   -1.20000
AFIX   0
C15   1    0.613989    0.053777    0.193258    11.00000    0.02986    0.01847 =
         0.02587    0.00038    0.00724    0.00013
AFIX  43
H15   2    0.600117   -0.034461    0.182593    11.00000   -1.20000
AFIX   0
C16   1    0.587118    0.144858    0.136759    11.00000    0.02460    0.02419 =
         0.02073   -0.00001    0.00550    0.00116
C17   1    0.607922    0.273884    0.152408    11.00000    0.02515    0.02291 =
         0.02321    0.00601    0.00800    0.00072
AFIX  43
H17   2    0.590467    0.336567    0.114271    11.00000   -1.20000
AFIX   0
C18   1    0.654666    0.310082    0.224685    11.00000    0.02318    0.01849 =
         0.02541    0.00211    0.00848   -0.00092
AFIX  43
H18   2    0.668650    0.398296    0.235347    11.00000   -1.20000
AFIX   0
C19   1    0.500574    0.187364    0.010749    11.00000    0.03232    0.03384 =
         0.02252    0.00441    0.00079   -0.00130
AFIX  33
H19A  2    0.469632    0.140997   -0.034964    11.00000   -1.20000
H19B  2    0.452311    0.240682    0.025584    11.00000   -1.20000
H19C  2    0.552305    0.242177    0.002142    11.00000   -1.20000
AFIX   0
C20   1    0.752561   -0.128640    0.486005    11.00000    0.01911    0.02295 =
         0.01884    0.00119    0.00444    0.00054
C22   1    0.649481   -0.265087    0.398500    11.00000    0.03275    0.02073 =
         0.03089   -0.00078   -0.00204   -0.00539
AFIX  23
H22A  2    0.624369   -0.310036    0.436392    11.00000   -1.20000
H22B  2    0.704289   -0.315222    0.389729    11.00000   -1.20000
AFIX   0
C23   1    0.571322   -0.251239    0.327951    11.00000    0.02261    0.02141 =
         0.02403   -0.00238    0.00497   -0.00533
C24   1    0.585672   -0.295222    0.261268    11.00000    0.02369    0.02325 =
         0.03252   -0.00420    0.01321   -0.00566
AFIX  43
H24   2    0.645692   -0.333508    0.260444    11.00000   -1.20000
AFIX   0
C25   1    0.512954   -0.283558    0.195987    11.00000    0.03989    0.02919 =
         0.02293   -0.00690    0.01270   -0.01208
AFIX  43
H25   2    0.523026   -0.314499    0.150691    11.00000   -1.20000
AFIX   0
C26   1    0.425717   -0.226874    0.196775    11.00000    0.03368    0.03179 =
         0.02698   -0.00344   -0.00419   -0.00599
AFIX  43
H26   2    0.375923   -0.218397    0.152048    11.00000   -1.20000
AFIX   0
C27   1    0.411247   -0.182437    0.263195    11.00000    0.02368    0.03825 =
         0.04143   -0.01093    0.00194    0.00222
AFIX  43
H27   2    0.351485   -0.143124    0.263757    11.00000   -1.20000
AFIX   0
C28   1    0.483265   -0.195030    0.328544    11.00000    0.02668    0.03650 =
         0.02748   -0.01169    0.00885   -0.00249
AFIX  43
H28   2    0.472598   -0.165268    0.373886    11.00000   -1.20000
AFIX   0
C29   1    0.859695    0.022639    0.577229    11.00000    0.03336    0.02601 =
         0.02183   -0.00068   -0.00355   -0.00036
AFIX  33
H29A  2    0.917157   -0.020146    0.569168    11.00000   -1.20000
H29B  2    0.874223    0.113495    0.588638    11.00000   -1.20000
H29C  2    0.841211   -0.018296    0.618811    11.00000   -1.20000
AFIX   0
C30   1    0.677379    0.313305    0.510654    11.00000    0.02910    0.02396 =
         0.02360    0.00115    0.00827    0.00663
C32   1    0.798022    0.462101    0.570386    11.00000    0.04176    0.02904 =
         0.04965   -0.01692    0.00624    0.00199
AFIX  33
H32A  2    0.866655    0.480666    0.575567    11.00000   -1.20000
H32B  2    0.758889    0.536260    0.548188    11.00000   -1.20000
H32C  2    0.787777    0.444625    0.619382    11.00000   -1.20000
AFIX   0
HKLF 4

REM  PAGE44
REM R1 =  0.0437 for    5404 Fo > 4sig(Fo)  and  0.0439 for all    5454 data
REM    335 parameters refined using      0 restraints

END

WGHT      0.0602      0.9068

REM Instructions for potential hydrogen bonds
EQIV $1 -x+3/2, y+1/2, -z+1/2
HTAB C17 O2_$1
EQIV $2 -x+1, -y, -z
HTAB C19 O16_$2
HTAB C19 O20_$1
EQIV $3 x+1/2, -y+1/2, z+1/2
HTAB C32 O16_$3
EQIV $4 x, y+1, z
HTAB C32 O20_$4

REM Highest difference peak  0.344,  deepest hole -0.290,  1-sigma level  0.065
Q1    1   0.6124  0.1845  0.4403  11.00000  0.05    0.34
Q2    1   0.7355  0.0393  0.5144  11.00000  0.05    0.31
Q3    1   0.6893  0.1889  0.4387  11.00000  0.05    0.29
Q4    1   0.7889  0.0474  0.4759  11.00000  0.05    0.29
Q5    1   0.3833  0.1456  0.2919  11.00000  0.05    0.28
;

_shelx_res_checksum              62177
####################################################################### 
# 
# This file contains crystal structure data downloaded from the 
# Cambridge Structural Database (CSD) hosted by the Cambridge 
# Crystallographic Data Centre (CCDC).
# 
# Full information about CCDC data access policies and citation 
# guidelines are available at http://www.ccdc.cam.ac.uk/access/V1 
# 
# Audit and citation data items may have been added by the CCDC. 
# Please retain this information to preserve the provenance of 
# this file and to allow appropriate attribution of the data. 
# 
#######################################################################

data_25
_database_code_depnum_ccdc_archive 'CCDC 1916076'
loop_
_audit_author_name
_audit_author_address
'ALEXANDRA MARTHA ZOYA Slawin' 'University of St Andrews'
_audit_update_record             
;
2019-05-14 deposited with the CCDC.	2019-09-12 downloaded from the CCDC.
;
_audit_creation_date             2018-03-28
_audit_creation_method           'by CrystalStructure 4.3'


_chemical_formula_sum            'C24 H27 N O5'
_chemical_formula_moiety         'C24 H27 N O5'
_chemical_formula_weight         409.48
_chemical_melting_point          ?
_chemical_absolute_configuration ad

#==============================================================================
# CRYSTAL DATA
_space_group_crystal_system      orthorhombic
_space_group_name_H-M_alt        'P 21 21 21'
_space_group_name_Hall           'P 2ac 2ab'
_space_group_IT_number           19
loop_
_space_group_symop_id
_space_group_symop_operation_xyz
1 +X,+Y,+Z
2 1/2-X,-Y,1/2+Z
3 1/2+X,1/2-Y,-Z
4 -X,1/2+Y,1/2-Z
#------------------------------------------------------------------------------
_cell_length_a                   6.24701(5)
_cell_length_b                   17.78990(14)
_cell_length_c                   20.26860(16)
_cell_angle_alpha                90.0000
_cell_angle_beta                 90.0000
_cell_angle_gamma                90.0000
_cell_volume                     2252.52(3)
_cell_formula_units_Z            4
_cell_measurement_reflns_used    21724
_cell_measurement_theta_min      3.26
_cell_measurement_theta_max      75.20
_cell_measurement_temperature    125
#------------------------------------------------------------------------------
_exptl_crystal_description       prism
_exptl_crystal_colour            colourless
_exptl_crystal_size_max          0.200
_exptl_crystal_size_mid          0.020
_exptl_crystal_size_min          0.020
_exptl_crystal_density_diffrn    1.207
_exptl_crystal_density_meas      ?
_exptl_crystal_density_method    'not measured'
_exptl_crystal_F_000             872.00
_exptl_absorpt_coefficient_mu    0.688
_exptl_absorpt_correction_type   multi-scan
_exptl_absorpt_process_details   
;
CrysAlisPro 1.171.39.8d (Rigaku Oxford Diffraction, 2015)
Empirical absorption correction using spherical harmonics,
 implemented in SCALE3 ABSPACK scaling algorithm.
;
_exptl_absorpt_correction_T_min  0.726
_exptl_absorpt_correction_T_max  0.986

#==============================================================================
# EXPERIMENTAL DATA

_diffrn_ambient_temperature      125
_diffrn_radiation_type           'Cu K\a'
_diffrn_radiation_wavelength     1.54184
_diffrn_measurement_device_type  'Rigaku XtaLAB P200'
_diffrn_measurement_method       \w
_diffrn_detector_area_resol_mean 5.811
_diffrn_reflns_number            26719
_diffrn_reflns_av_unetI/netI     0.0119
_diffrn_reflns_av_R_equivalents  0.0203
_diffrn_reflns_theta_max         75.563
_diffrn_reflns_theta_min         3.305
_diffrn_reflns_theta_full        67.684
_diffrn_measured_fraction_theta_max 0.990
_diffrn_measured_fraction_theta_full 0.998
_diffrn_reflns_Laue_measured_fraction_max 0.990
_diffrn_reflns_Laue_measured_fraction_full 0.998
_diffrn_reflns_point_group_measured_fraction_max 0.981
_diffrn_reflns_point_group_measured_fraction_full 0.997
_diffrn_reflns_limit_h_min       -7
_diffrn_reflns_limit_h_max       7
_diffrn_reflns_limit_k_min       -22
_diffrn_reflns_limit_k_max       21
_diffrn_reflns_limit_l_min       -25
_diffrn_reflns_limit_l_max       24
_diffrn_standards_number         0
_diffrn_standards_interval_count .
_diffrn_standards_decay_%        ?
_reflns_number_total             4594
_reflns_number_gt                4503
_reflns_threshold_expression     F^2^>2.0\s(F^2^)
_reflns_Friedel_coverage         0.721
_reflns_Friedel_fraction_max     0.969
_reflns_Friedel_fraction_full    0.996

#==============================================================================
# REFINEMENT DATA

_refine_special_details          
;
    Refinement was performed using all reflections. The weighted 
    R-factor (wR) and goodness of fit (S) are based on F^2^.
    R-factor (gt) are based on F. The threshold expression of
    F^2^ > 2.0 sigma(F^2^) is used only for calculating R-factor (gt).
;
_refine_ls_structure_factor_coef Fsqd
_refine_ls_R_factor_all          0.0459
_refine_ls_R_factor_gt           0.0454
_refine_ls_wR_factor_ref         0.1331
_refine_ls_wR_factor_gt          0.1325
_refine_ls_number_restraints     0
_refine_ls_hydrogen_treatment    constr
_refine_ls_number_reflns         4594
_refine_ls_number_parameters     271
_refine_ls_goodness_of_fit_ref   1.058
_refine_ls_weighting_scheme      calc
_refine_ls_weighting_details     
'w = 1/[\s^2^(Fo^2^)+(0.0915P)^2^+0.5780P] where P=(Fo^2^+2Fc^2^)/3'
_atom_sites_solution_hydrogens   geom
_atom_sites_solution_primary     direct
_atom_sites_solution_secondary   difmap
_refine_ls_shift/su_max          0.000
_refine_diff_density_max         0.80
_refine_diff_density_min         -0.35
_refine_ls_extinction_method     none
_refine_ls_extinction_coef       ?
_refine_ls_abs_structure_details 
;
 Flack x determined using 1866 quotients [(I+)-(I-)]/[(I+)+(I-)]
 (Parsons, Flack and Wagner, Acta Cryst. B69 (2013) 249-259).
;
_refine_ls_abs_structure_Flack   -0.00(4)

loop_
_atom_type_symbol
_atom_type_description
_atom_type_scat_dispersion_real
_atom_type_scat_dispersion_imag
_atom_type_scat_source
C C 0.0181 0.0091
;
International Tables for Crystallography
(Vol. C, Tables 4.2.6.8 and 6.1.1.4)
;
H H 0.0000 0.0000
;
International Tables for Crystallography
(Vol. C, Table 6.1.1.4)
;
N N 0.0311 0.0180
;
International Tables for Crystallography
(Vol. C, Tables 4.2.6.8 and 6.1.1.4)
;
O O 0.0492 0.0322
;
International Tables for Crystallography
(Vol. C, Tables 4.2.6.8 and 6.1.1.4)
;

#==============================================================================
# ATOMIC COORDINATES AND THERMAL PARAMETERS

loop_
_atom_site_label
_atom_site_type_symbol
_atom_site_fract_x
_atom_site_fract_y
_atom_site_fract_z
_atom_site_U_iso_or_equiv
_atom_site_adp_type
_atom_site_occupancy
_atom_site_site_symmetry_order
_atom_site_calc_flag
_atom_site_refinement_flags_posn
_atom_site_refinement_flags_adp
_atom_site_refinement_flags_occupancy
_atom_site_disorder_assembly
_atom_site_disorder_group
O2 O 0.2288(3) 0.49171(10) 0.32666(8) 0.0326(4) Uani 1 1 d . . . . .
O4 O 0.7213(3) 0.59883(11) 0.47496(8) 0.0373(4) Uani 1 1 d . . . . .
O7 O 0.5193(3) 0.69155(10) 0.34844(11) 0.0389(4) Uani 1 1 d . . . . .
O18 O 0.3565(4) 0.43756(12) 0.50660(9) 0.0486(6) Uani 1 1 d . . . . .
O19 O 0.6020(3) 0.41572(9) 0.42840(8) 0.0346(4) Uani 1 1 d . . . . .
N1 N 0.5678(3) 0.54095(10) 0.31663(9) 0.0232(4) Uani 1 1 d . . . . .
C2 C 0.3897(4) 0.51910(12) 0.35008(11) 0.0246(4) Uani 1 1 d . . . . .
C3 C 0.4259(4) 0.53250(13) 0.42412(11) 0.0267(5) Uani 1 1 d . . . . .
C4 C 0.6373(4) 0.57366(13) 0.42612(11) 0.0275(5) Uani 1 1 d . . . . .
C5 C 0.7250(3) 0.58208(12) 0.35634(10) 0.0246(4) Uani 1 1 d . . . . .
H5 H 0.8703 0.5590 0.3524 0.030 Uiso 1 1 calc R U . . .
C6 C 0.7309(4) 0.66536(13) 0.33898(12) 0.0300(5) Uani 1 1 d . . . . .
H6A H 0.8317 0.6925 0.3681 0.036 Uiso 1 1 calc R U . . .
H6B H 0.7762 0.6726 0.2926 0.036 Uiso 1 1 calc R U . . .
C8 C 0.4821(5) 0.77125(14) 0.34922(15) 0.0405(6) Uani 1 1 d . . . . .
C9 C 0.2461(6) 0.7805(2) 0.3567(3) 0.0723(12) Uani 1 1 d . . . . .
H9A H 0.2106 0.8342 0.3575 0.087 Uiso 1 1 calc R U . . .
H9B H 0.1731 0.7565 0.3194 0.087 Uiso 1 1 calc R U . . .
H9C H 0.1994 0.7570 0.3980 0.087 Uiso 1 1 calc R U . . .
C10 C 0.5734(9) 0.8113(2) 0.2919(3) 0.0959(18) Uani 1 1 d . . . . .
H10A H 0.5421 0.8651 0.2957 0.115 Uiso 1 1 calc R U . . .
H10B H 0.7287 0.8038 0.2909 0.115 Uiso 1 1 calc R U . . .
H10C H 0.5099 0.7916 0.2512 0.115 Uiso 1 1 calc R U . . .
C11 C 0.5846(8) 0.8012(3) 0.4134(3) 0.0903(16) Uani 1 1 d . . . . .
H11A H 0.5632 0.8557 0.4161 0.108 Uiso 1 1 calc R U . . .
H11B H 0.5173 0.7769 0.4515 0.108 Uiso 1 1 calc R U . . .
H11C H 0.7382 0.7901 0.4132 0.108 Uiso 1 1 calc R U . . .
C12 C 0.5989(4) 0.53152(11) 0.24708(10) 0.0232(4) Uani 1 1 d . . . . .
C13 C 0.7940(4) 0.50485(13) 0.22451(11) 0.0284(5) Uani 1 1 d . . . . .
H13 H 0.9053 0.4933 0.2548 0.034 Uiso 1 1 calc R U . . .
C14 C 0.8254(4) 0.49515(14) 0.15669(12) 0.0334(5) Uani 1 1 d . . . . .
H14 H 0.9590 0.4773 0.1407 0.040 Uiso 1 1 calc R U . . .
C15 C 0.6620(5) 0.51161(15) 0.11284(11) 0.0361(6) Uani 1 1 d . . . . .
H15 H 0.6830 0.5043 0.0669 0.043 Uiso 1 1 calc R U . . .
C16 C 0.4680(5) 0.53867(15) 0.13594(11) 0.0353(5) Uani 1 1 d . . . . .
H16 H 0.3564 0.5500 0.1057 0.042 Uiso 1 1 calc R U . . .
C17 C 0.4357(4) 0.54938(13) 0.20337(11) 0.0293(5) Uani 1 1 d . . . . .
H17 H 0.3035 0.5687 0.2192 0.035 Uiso 1 1 calc R U . . .
C18 C 0.4520(4) 0.45676(14) 0.45872(11) 0.0308(5) Uani 1 1 d . . . . .
C20 C 0.6473(5) 0.34315(15) 0.45899(14) 0.0415(6) Uani 1 1 d . . . . .
H20A H 0.5159 0.3120 0.4601 0.050 Uiso 1 1 calc R U . . .
H20B H 0.6977 0.3505 0.5048 0.050 Uiso 1 1 calc R U . . .
C21 C 0.8162(4) 0.30484(14) 0.41915(11) 0.0318(5) Uani 1 1 d . . . . .
C22 C 0.8023(5) 0.22766(14) 0.40779(13) 0.0376(6) Uani 1 1 d . . . . .
H22 H 0.6801 0.2007 0.4225 0.045 Uiso 1 1 calc R U . . .
C23 C 0.9644(5) 0.19015(14) 0.37531(13) 0.0396(6) Uani 1 1 d . . . . .
H23 H 0.9542 0.1374 0.3686 0.048 Uiso 1 1 calc R U . . .
C24 C 1.1407(5) 0.22856(16) 0.35263(13) 0.0412(6) Uani 1 1 d . . . . .
H24 H 1.2530 0.2026 0.3308 0.049 Uiso 1 1 calc R U . . .
C25 C 1.1529(6) 0.30556(18) 0.36200(18) 0.0535(8) Uani 1 1 d . . . . .
H25 H 1.2726 0.3327 0.3456 0.064 Uiso 1 1 calc R U . . .
C26 C 0.9913(5) 0.34320(16) 0.39515(17) 0.0475(7) Uani 1 1 d . . . . .
H26 H 1.0014 0.3960 0.4014 0.057 Uiso 1 1 calc R U . . .
C27 C 0.2454(4) 0.57706(16) 0.45632(13) 0.0362(5) Uani 1 1 d . . . . .
H27A H 0.1121 0.5482 0.4538 0.043 Uiso 1 1 calc R U . . .
H27B H 0.2809 0.5866 0.5027 0.043 Uiso 1 1 calc R U . . .
H27C H 0.2272 0.6250 0.4332 0.043 Uiso 1 1 calc R U . . .

loop_
_atom_site_aniso_label
_atom_site_aniso_U_11
_atom_site_aniso_U_22
_atom_site_aniso_U_33
_atom_site_aniso_U_23
_atom_site_aniso_U_13
_atom_site_aniso_U_12
O2 0.0272(8) 0.0403(9) 0.0304(8) 0.0036(7) -0.0031(7) -0.0082(7)
O4 0.0372(9) 0.0514(10) 0.0234(8) -0.0093(7) -0.0055(7) 0.0044(8)
O7 0.0291(9) 0.0276(8) 0.0599(11) 0.0022(8) 0.0025(8) 0.0010(7)
O18 0.0557(12) 0.0549(11) 0.0353(9) 0.0174(9) 0.0218(9) 0.0189(10)
O19 0.0379(9) 0.0358(9) 0.0302(8) 0.0095(7) 0.0109(7) 0.0116(7)
N1 0.0224(8) 0.0271(8) 0.0201(8) -0.0010(6) -0.0015(7) -0.0009(7)
C2 0.0236(10) 0.0259(9) 0.0243(10) 0.0033(8) -0.0009(8) 0.0018(8)
C3 0.0251(10) 0.0334(11) 0.0217(10) 0.0005(8) 0.0008(8) 0.0050(9)
C4 0.0263(10) 0.0325(11) 0.0235(10) -0.0036(8) -0.0029(9) 0.0078(9)
C5 0.0210(9) 0.0307(11) 0.0221(9) -0.0042(8) -0.0038(8) 0.0002(8)
C6 0.0265(11) 0.0307(11) 0.0329(11) -0.0042(9) 0.0006(9) -0.0022(9)
C8 0.0407(14) 0.0256(11) 0.0551(16) -0.0071(11) 0.0061(12) -0.0007(10)
C9 0.0479(19) 0.0407(17) 0.128(4) 0.0085(19) 0.013(2) 0.0102(15)
C10 0.098(4) 0.049(2) 0.140(4) 0.034(2) 0.055(3) 0.019(2)
C11 0.078(3) 0.082(3) 0.111(4) -0.061(3) -0.021(3) 0.019(2)
C12 0.0276(10) 0.0221(9) 0.0200(9) 0.0001(7) -0.0007(8) -0.0030(8)
C13 0.0280(11) 0.0312(11) 0.0259(10) -0.0021(8) 0.0009(8) -0.0020(9)
C14 0.0349(12) 0.0359(12) 0.0292(11) -0.0064(9) 0.0088(9) -0.0055(10)
C15 0.0504(15) 0.0378(12) 0.0202(10) -0.0051(9) 0.0032(10) -0.0092(12)
C16 0.0451(14) 0.0390(12) 0.0217(10) 0.0005(9) -0.0063(10) -0.0018(11)
C17 0.0315(11) 0.0325(11) 0.0240(10) -0.0005(8) -0.0035(9) 0.0012(9)
C18 0.0302(11) 0.0387(12) 0.0236(10) 0.0046(9) 0.0030(9) 0.0066(10)
C20 0.0483(16) 0.0370(13) 0.0392(13) 0.0155(11) 0.0111(12) 0.0108(12)
C21 0.0363(12) 0.0304(11) 0.0289(11) 0.0043(9) 0.0007(10) 0.0032(9)
C22 0.0401(13) 0.0298(12) 0.0431(13) 0.0088(10) 0.0023(11) 0.0004(10)
C23 0.0551(16) 0.0268(11) 0.0371(13) 0.0018(10) -0.0014(12) 0.0051(12)
C24 0.0461(15) 0.0393(13) 0.0381(13) -0.0043(11) 0.0059(12) 0.0086(12)
C25 0.0471(16) 0.0409(15) 0.072(2) -0.0128(14) 0.0221(16) -0.0064(13)
C26 0.0443(16) 0.0300(12) 0.0682(19) -0.0112(12) 0.0160(15) -0.0033(11)
C27 0.0316(12) 0.0449(13) 0.0321(11) -0.0008(10) 0.0043(10) 0.0116(11)

#==============================================================================
_computing_data_collection       'CrysAlisPro 1.171.39.8d (Rigaku OD, 2015)'
_computing_cell_refinement       'CrysAlisPro 1.171.39.8d (Rigaku OD, 2015)'
_computing_data_reduction        'CrysAlisPro 1.171.39.8d (Rigaku OD, 2015)'
_computing_structure_solution    'SHELXT Version 2014/4 (Sheldrick, 2014)'
_computing_structure_refinement  'SHELXL Version 2014/7 (Sheldrick, 2008)'
_computing_publication_material  'CrystalStructure 4.3 (Rigaku, 2018)'
_computing_molecular_graphics    'CrystalStructure 4.3'

#==============================================================================
# MOLECULAR GEOMETRY

_geom_special_details            
;
 All esds (except the esd in the dihedral angle between two l.s. planes)
 are estimated using the full covariance matrix.  The cell esds are taken
 into account individually in the estimation of esds in distances, angles
 and torsion angles; correlations between esds in cell parameters are only
 used when they are defined by crystal symmetry.  An approximate (isotropic)
 treatment of cell esds is used for estimating esds involving l.s. planes.
;

loop_
_geom_bond_atom_site_label_1
_geom_bond_atom_site_label_2
_geom_bond_distance
_geom_bond_site_symmetry_2
_geom_bond_publ_flag
O2 C2 1.214(3) . ?
O4 C4 1.206(3) . ?
O7 C6 1.415(3) . ?
O7 C8 1.437(3) . ?
O18 C18 1.189(3) . ?
O19 C18 1.337(3) . ?
O19 C20 1.460(3) . ?
N1 C2 1.359(3) . ?
N1 C12 1.433(3) . ?
N1 C5 1.466(3) . ?
C2 C3 1.536(3) . ?
C3 C4 1.511(3) . ?
C3 C27 1.525(3) . ?
C3 C18 1.528(3) . ?
C4 C5 1.524(3) . ?
C5 C6 1.523(3) . ?
C5 H5 1.0000 . ?
C6 H6A 0.9900 . ?
C6 H6B 0.9900 . ?
C8 C10 1.477(5) . ?
C8 C9 1.491(5) . ?
C8 C11 1.544(5) . ?
C9 H9A 0.9800 . ?
C9 H9B 0.9800 . ?
C9 H9C 0.9800 . ?
C10 H10A 0.9800 . ?
C10 H10B 0.9800 . ?
C10 H10C 0.9800 . ?
C11 H11A 0.9800 . ?
C11 H11B 0.9800 . ?
C11 H11C 0.9800 . ?
C12 C13 1.386(3) . ?
C12 C17 1.388(3) . ?
C13 C14 1.399(3) . ?
C13 H13 0.9500 . ?
C14 C15 1.385(4) . ?
C14 H14 0.9500 . ?
C15 C16 1.386(4) . ?
C15 H15 0.9500 . ?
C16 C17 1.395(3) . ?
C16 H16 0.9500 . ?
C17 H17 0.9500 . ?
C20 C21 1.493(4) . ?
C20 H20A 0.9900 . ?
C20 H20B 0.9900 . ?
C21 C26 1.378(4) . ?
C21 C22 1.395(4) . ?
C22 C23 1.380(4) . ?
C22 H22 0.9500 . ?
C23 C24 1.375(4) . ?
C23 H23 0.9500 . ?
C24 C25 1.385(4) . ?
C24 H24 0.9500 . ?
C25 C26 1.385(4) . ?
C25 H25 0.9500 . ?
C26 H26 0.9500 . ?
C27 H27A 0.9800 . ?
C27 H27B 0.9800 . ?
C27 H27C 0.9800 . ?

loop_
_geom_angle_atom_site_label_1
_geom_angle_atom_site_label_2
_geom_angle_atom_site_label_3
_geom_angle
_geom_angle_site_symmetry_1
_geom_angle_site_symmetry_3
_geom_angle_publ_flag
C6 O7 C8 118.5(2) . . ?
C18 O19 C20 115.06(18) . . ?
C2 N1 C12 124.62(18) . . ?
C2 N1 C5 114.65(17) . . ?
C12 N1 C5 120.53(18) . . ?
O2 C2 N1 126.7(2) . . ?
O2 C2 C3 124.5(2) . . ?
N1 C2 C3 108.82(18) . . ?
C4 C3 C27 112.52(19) . . ?
C4 C3 C18 108.78(18) . . ?
C27 C3 C18 109.93(19) . . ?
C4 C3 C2 103.30(18) . . ?
C27 C3 C2 112.96(19) . . ?
C18 C3 C2 109.09(18) . . ?
O4 C4 C3 125.6(2) . . ?
O4 C4 C5 124.7(2) . . ?
C3 C4 C5 109.68(18) . . ?
N1 C5 C6 112.03(17) . . ?
N1 C5 C4 102.71(17) . . ?
C6 C5 C4 108.58(18) . . ?
N1 C5 H5 111.1 . . ?
C6 C5 H5 111.1 . . ?
C4 C5 H5 111.1 . . ?
O7 C6 C5 105.45(19) . . ?
O7 C6 H6A 110.7 . . ?
C5 C6 H6A 110.7 . . ?
O7 C6 H6B 110.7 . . ?
C5 C6 H6B 110.7 . . ?
H6A C6 H6B 108.8 . . ?
O7 C8 C10 113.9(3) . . ?
O7 C8 C9 105.7(2) . . ?
C10 C8 C9 114.1(4) . . ?
O7 C8 C11 106.4(3) . . ?
C10 C8 C11 109.6(4) . . ?
C9 C8 C11 106.6(3) . . ?
C8 C9 H9A 109.5 . . ?
C8 C9 H9B 109.5 . . ?
H9A C9 H9B 109.5 . . ?
C8 C9 H9C 109.5 . . ?
H9A C9 H9C 109.5 . . ?
H9B C9 H9C 109.5 . . ?
C8 C10 H10A 109.5 . . ?
C8 C10 H10B 109.5 . . ?
H10A C10 H10B 109.5 . . ?
C8 C10 H10C 109.5 . . ?
H10A C10 H10C 109.5 . . ?
H10B C10 H10C 109.5 . . ?
C8 C11 H11A 109.5 . . ?
C8 C11 H11B 109.5 . . ?
H11A C11 H11B 109.5 . . ?
C8 C11 H11C 109.5 . . ?
H11A C11 H11C 109.5 . . ?
H11B C11 H11C 109.5 . . ?
C13 C12 C17 120.92(19) . . ?
C13 C12 N1 118.95(19) . . ?
C17 C12 N1 120.1(2) . . ?
C12 C13 C14 119.4(2) . . ?
C12 C13 H13 120.3 . . ?
C14 C13 H13 120.3 . . ?
C15 C14 C13 120.1(2) . . ?
C15 C14 H14 120.0 . . ?
C13 C14 H14 120.0 . . ?
C14 C15 C16 120.1(2) . . ?
C14 C15 H15 120.0 . . ?
C16 C15 H15 120.0 . . ?
C15 C16 C17 120.3(2) . . ?
C15 C16 H16 119.8 . . ?
C17 C16 H16 119.8 . . ?
C12 C17 C16 119.2(2) . . ?
C12 C17 H17 120.4 . . ?
C16 C17 H17 120.4 . . ?
O18 C18 O19 124.7(2) . . ?
O18 C18 C3 125.1(2) . . ?
O19 C18 C3 110.20(18) . . ?
O19 C20 C21 108.1(2) . . ?
O19 C20 H20A 110.1 . . ?
C21 C20 H20A 110.1 . . ?
O19 C20 H20B 110.1 . . ?
C21 C20 H20B 110.1 . . ?
H20A C20 H20B 108.4 . . ?
C26 C21 C22 118.6(2) . . ?
C26 C21 C20 121.7(2) . . ?
C22 C21 C20 119.6(2) . . ?
C23 C22 C21 120.6(3) . . ?
C23 C22 H22 119.7 . . ?
C21 C22 H22 119.7 . . ?
C24 C23 C22 120.5(2) . . ?
C24 C23 H23 119.8 . . ?
C22 C23 H23 119.8 . . ?
C23 C24 C25 119.3(3) . . ?
C23 C24 H24 120.3 . . ?
C25 C24 H24 120.3 . . ?
C26 C25 C24 120.3(3) . . ?
C26 C25 H25 119.8 . . ?
C24 C25 H25 119.8 . . ?
C21 C26 C25 120.7(3) . . ?
C21 C26 H26 119.7 . . ?
C25 C26 H26 119.7 . . ?
C3 C27 H27A 109.5 . . ?
C3 C27 H27B 109.5 . . ?
H27A C27 H27B 109.5 . . ?
C3 C27 H27C 109.5 . . ?
H27A C27 H27C 109.5 . . ?
H27B C27 H27C 109.5 . . ?

loop_
_geom_torsion_atom_site_label_1
_geom_torsion_atom_site_label_2
_geom_torsion_atom_site_label_3
_geom_torsion_atom_site_label_4
_geom_torsion
_geom_torsion_site_symmetry_1
_geom_torsion_site_symmetry_2
_geom_torsion_site_symmetry_3
_geom_torsion_site_symmetry_4
_geom_torsion_publ_flag
C12 N1 C2 O2 -3.3(3) . . . . ?
C5 N1 C2 O2 171.6(2) . . . . ?
C12 N1 C2 C3 175.07(19) . . . . ?
C5 N1 C2 C3 -10.0(2) . . . . ?
O2 C2 C3 C4 -174.8(2) . . . . ?
N1 C2 C3 C4 6.8(2) . . . . ?
O2 C2 C3 C27 -53.0(3) . . . . ?
N1 C2 C3 C27 128.6(2) . . . . ?
O2 C2 C3 C18 69.6(3) . . . . ?
N1 C2 C3 C18 -108.8(2) . . . . ?
C27 C3 C4 O4 53.6(3) . . . . ?
C18 C3 C4 O4 -68.4(3) . . . . ?
C2 C3 C4 O4 175.8(2) . . . . ?
C27 C3 C4 C5 -123.7(2) . . . . ?
C18 C3 C4 C5 114.2(2) . . . . ?
C2 C3 C4 C5 -1.6(2) . . . . ?
C2 N1 C5 C6 -107.7(2) . . . . ?
C12 N1 C5 C6 67.4(2) . . . . ?
C2 N1 C5 C4 8.6(2) . . . . ?
C12 N1 C5 C4 -176.30(18) . . . . ?
O4 C4 C5 N1 179.0(2) . . . . ?
C3 C4 C5 N1 -3.6(2) . . . . ?
O4 C4 C5 C6 -62.2(3) . . . . ?
C3 C4 C5 C6 115.14(19) . . . . ?
C8 O7 C6 C5 167.3(2) . . . . ?
N1 C5 C6 O7 57.0(2) . . . . ?
C4 C5 C6 O7 -55.8(2) . . . . ?
C6 O7 C8 C10 51.3(4) . . . . ?
C6 O7 C8 C9 177.3(3) . . . . ?
C6 O7 C8 C11 -69.5(3) . . . . ?
C2 N1 C12 C13 -135.3(2) . . . . ?
C5 N1 C12 C13 50.1(3) . . . . ?
C2 N1 C12 C17 45.1(3) . . . . ?
C5 N1 C12 C17 -129.5(2) . . . . ?
C17 C12 C13 C14 -0.7(3) . . . . ?
N1 C12 C13 C14 179.7(2) . . . . ?
C12 C13 C14 C15 -0.5(4) . . . . ?
C13 C14 C15 C16 0.9(4) . . . . ?
C14 C15 C16 C17 -0.1(4) . . . . ?
C13 C12 C17 C16 1.4(3) . . . . ?
N1 C12 C17 C16 -179.0(2) . . . . ?
C15 C16 C17 C12 -1.0(4) . . . . ?
C20 O19 C18 O18 -0.9(4) . . . . ?
C20 O19 C18 C3 177.5(2) . . . . ?
C4 C3 C18 O18 118.6(3) . . . . ?
C27 C3 C18 O18 -5.0(4) . . . . ?
C2 C3 C18 O18 -129.4(3) . . . . ?
C4 C3 C18 O19 -59.8(2) . . . . ?
C27 C3 C18 O19 176.6(2) . . . . ?
C2 C3 C18 O19 52.2(3) . . . . ?
C18 O19 C20 C21 179.8(2) . . . . ?
O19 C20 C21 C26 42.4(4) . . . . ?
O19 C20 C21 C22 -140.2(2) . . . . ?
C26 C21 C22 C23 2.3(4) . . . . ?
C20 C21 C22 C23 -175.2(3) . . . . ?
C21 C22 C23 C24 -1.1(4) . . . . ?
C22 C23 C24 C25 -0.8(4) . . . . ?
C23 C24 C25 C26 1.4(5) . . . . ?
C22 C21 C26 C25 -1.7(5) . . . . ?
C20 C21 C26 C25 175.8(3) . . . . ?
C24 C25 C26 C21 -0.2(6) . . . . ?


#==============================================================================
# Additional structures and associated data_? identifiers
# should be added at this point if there is more than one 
# structure analysis in the CIF.

_shelx_res_file                  
;

    shelxl.res created by SHELXL-2014/7

TITL PAGE48
CELL  1.54184 6.24701 17.78990 20.26860 90.00000 90.00000 90.00000
ZERR  4 0.00005 0.00014 0.00016 0.00000 0.00000 0.00000
LATT -1
SYMM .50-X,    -Y, .50+Z
SYMM .50+X, .50-Y,    -Z
SYMM    -X, .50+Y, .50-Z
SFAC C H N O
UNIT 96 108 4 20
L.S. 20
FMAP 2
PLAN 5
WPDB -2
HTAB
BOND $H
CONF
LIST 4
TEMP -148.0
ACTA
SIZE 0.200 0.020 0.020
WGHT    0.091500    0.578000
FVAR       0.66383
O2    4    0.228759    0.491710    0.326661    11.00000    0.02719    0.04028 =
         0.03037    0.00358   -0.00308   -0.00824
O4    4    0.721290    0.598832    0.474956    11.00000    0.03717    0.05135 =
         0.02336   -0.00933   -0.00553    0.00437
O7    4    0.519327    0.691548    0.348441    11.00000    0.02911    0.02762 =
         0.05990    0.00215    0.00246    0.00105
O18   4    0.356527    0.437556    0.506601    11.00000    0.05571    0.05486 =
         0.03530    0.01739    0.02177    0.01887
O19   4    0.601964    0.415716    0.428397    11.00000    0.03786    0.03581 =
         0.03019    0.00947    0.01092    0.01160
N1    3    0.567782    0.540946    0.316626    11.00000    0.02239    0.02711 =
         0.02015   -0.00098   -0.00147   -0.00088
C2    1    0.389729    0.519095    0.350080    11.00000    0.02358    0.02591 =
         0.02434    0.00328   -0.00093    0.00178
C3    1    0.425887    0.532504    0.424121    11.00000    0.02514    0.03341 =
         0.02166    0.00055    0.00080    0.00502
C4    1    0.637336    0.573664    0.426123    11.00000    0.02635    0.03252 =
         0.02352   -0.00361   -0.00293    0.00784
C5    1    0.724984    0.582077    0.356339    11.00000    0.02097    0.03067 =
         0.02213   -0.00418   -0.00377    0.00023
AFIX  13
H5    2    0.870344    0.558961    0.352420    11.00000   -1.20000
AFIX   0
C6    1    0.730912    0.665358    0.338981    11.00000    0.02651    0.03069 =
         0.03286   -0.00416    0.00058   -0.00215
AFIX  23
H6A   2    0.831742    0.692543    0.368147    11.00000   -1.20000
H6B   2    0.776162    0.672593    0.292603    11.00000   -1.20000
AFIX   0
C8    1    0.482068    0.771247    0.349221    11.00000    0.04068    0.02562 =
         0.05512   -0.00714    0.00609   -0.00070
C9    1    0.246074    0.780517    0.356674    11.00000    0.04790    0.04069 =
         0.12826    0.00855    0.01335    0.01019
AFIX  33
H9A   2    0.210560    0.834165    0.357531    11.00000   -1.20000
H9B   2    0.173143    0.756480    0.319426    11.00000   -1.20000
H9C   2    0.199420    0.756997    0.397965    11.00000   -1.20000
AFIX   0
C10   1    0.573363    0.811310    0.291924    11.00000    0.09792    0.04945 =
         0.14029    0.03381    0.05518    0.01910
AFIX  33
H10A  2    0.542062    0.865121    0.295673    11.00000   -1.20000
H10B  2    0.728716    0.803751    0.290867    11.00000   -1.20000
H10C  2    0.509880    0.791639    0.251220    11.00000   -1.20000
AFIX   0
C11   1    0.584556    0.801242    0.413363    11.00000    0.07783    0.08197 =
         0.11120   -0.06068   -0.02106    0.01941
AFIX  33
H11A  2    0.563159    0.855723    0.416129    11.00000   -1.20000
H11B  2    0.517344    0.776909    0.451475    11.00000   -1.20000
H11C  2    0.738204    0.790127    0.413190    11.00000   -1.20000
AFIX   0
C12   1    0.598852    0.531516    0.247084    11.00000    0.02759    0.02208 =
         0.02000    0.00009   -0.00074   -0.00301
C13   1    0.793962    0.504848    0.224511    11.00000    0.02805    0.03122 =
         0.02588   -0.00208    0.00085   -0.00203
AFIX  43
H13   2    0.905272    0.493263    0.254784    11.00000   -1.20000
AFIX   0
C14   1    0.825447    0.495148    0.156693    11.00000    0.03495    0.03594 =
         0.02923   -0.00637    0.00884   -0.00551
AFIX  43
H14   2    0.959028    0.477257    0.140719    11.00000   -1.20000
AFIX   0
C15   1    0.662033    0.511607    0.112840    11.00000    0.05045    0.03776 =
         0.02023   -0.00507    0.00319   -0.00920
AFIX  43
H15   2    0.682990    0.504334    0.066858    11.00000   -1.20000
AFIX   0
C16   1    0.467973    0.538673    0.135937    11.00000    0.04514    0.03903 =
         0.02171    0.00046   -0.00632   -0.00180
AFIX  43
H16   2    0.356387    0.549988    0.105682    11.00000   -1.20000
AFIX   0
C17   1    0.435654    0.549384    0.203367    11.00000    0.03146    0.03246 =
         0.02405   -0.00046   -0.00351    0.00118
AFIX  43
H17   2    0.303473    0.568685    0.219184    11.00000   -1.20000
AFIX   0
C18   1    0.451970    0.456761    0.458717    11.00000    0.03018    0.03873 =
         0.02362    0.00459    0.00296    0.00657
C20   1    0.647291    0.343146    0.458992    11.00000    0.04829    0.03704 =
         0.03917    0.01549    0.01107    0.01080
AFIX  23
H20A  2    0.515923    0.312047    0.460130    11.00000   -1.20000
H20B  2    0.697718    0.350517    0.504843    11.00000   -1.20000
AFIX   0
C21   1    0.816185    0.304844    0.419147    11.00000    0.03628    0.03039 =
         0.02887    0.00428    0.00074    0.00315
C22   1    0.802253    0.227656    0.407789    11.00000    0.04009    0.02976 =
         0.04306    0.00877    0.00230    0.00038
AFIX  43
H22   2    0.680065    0.200671    0.422541    11.00000   -1.20000
AFIX   0
C23   1    0.964431    0.190147    0.375307    11.00000    0.05505    0.02676 =
         0.03709    0.00176   -0.00136    0.00508
AFIX  43
H23   2    0.954202    0.137423    0.368569    11.00000   -1.20000
AFIX   0
C24   1    1.140701    0.228562    0.352632    11.00000    0.04609    0.03929 =
         0.03811   -0.00426    0.00588    0.00861
AFIX  43
H24   2    1.252981    0.202552    0.330767    11.00000   -1.20000
AFIX   0
C25   1    1.152880    0.305556    0.361995    11.00000    0.04715    0.04090 =
         0.07231   -0.01283    0.02214   -0.00636
AFIX  43
H25   2    1.272587    0.332680    0.345598    11.00000   -1.20000
AFIX   0
C26   1    0.991347    0.343201    0.395155    11.00000    0.04434    0.03003 =
         0.06823   -0.01116    0.01600   -0.00329
AFIX  43
H26   2    1.001399    0.396005    0.401425    11.00000   -1.20000
AFIX   0
C27   1    0.245392    0.577060    0.456318    11.00000    0.03161    0.04493 =
         0.03215   -0.00081    0.00430    0.01157
AFIX  33
H27A  2    0.112088    0.548161    0.453800    11.00000   -1.20000
H27B  2    0.280871    0.586641    0.502659    11.00000   -1.20000
H27C  2    0.227225    0.625012    0.433186    11.00000   -1.20000
AFIX   0
HKLF 4

REM  PAGE48
REM R1 =  0.0454 for    4503 Fo > 4sig(Fo)  and  0.0459 for all    4594 data
REM    271 parameters refined using      0 restraints

END

WGHT      0.0901      0.6046

REM Instructions for potential hydrogen bonds
EQIV $1 x+1, y, z
HTAB C5 O2_$1
HTAB C13 O2_$1

REM Highest difference peak  0.801,  deepest hole -0.353,  1-sigma level  0.054
Q1    1   0.3749  0.7637  0.2716  11.00000  0.05    0.80
Q2    1   0.6592  0.8258  0.3455  11.00000  0.05    0.62
Q3    1   0.3233  0.7998  0.3967  11.00000  0.05    0.41
Q4    1   1.2297  0.3204  0.2860  11.00000  0.05    0.17
Q5    1   1.0639  0.2425  0.2710  11.00000  0.05    0.16
;

_shelx_res_checksum              16757
####################################################################### 
# 
# This file contains crystal structure data downloaded from the 
# Cambridge Structural Database (CSD) hosted by the Cambridge 
# Crystallographic Data Centre (CCDC).
# 
# Full information about CCDC data access policies and citation 
# guidelines are available at http://www.ccdc.cam.ac.uk/access/V1 
# 
# Audit and citation data items may have been added by the CCDC. 
# Please retain this information to preserve the provenance of 
# this file and to allow appropriate attribution of the data. 
# 
#######################################################################

data_26
_database_code_depnum_ccdc_archive 'CCDC 1916073'
loop_
_audit_author_name
_audit_author_address
'ALEXANDRA MARTHA ZOYA Slawin' 'University of St Andrews'
_audit_update_record             
;
2019-05-14 deposited with the CCDC.	2019-09-12 downloaded from the CCDC.
;
_audit_creation_date             2017-08-15
_audit_creation_method           'by CrystalStructure 4.2'


_chemical_formula_sum            'C28 H33 N O8'
_chemical_formula_moiety         'C28 H33 N O8'
_chemical_formula_weight         511.57
_chemical_melting_point          ?
_chemical_absolute_configuration ad

#==============================================================================
# CRYSTAL DATA
_space_group_crystal_system      monoclinic
_space_group_name_H-M_alt        'P 1 21 1'
_space_group_name_Hall           'P 2yb'
_space_group_IT_number           4
loop_
_space_group_symop_id
_space_group_symop_operation_xyz
1 +X,+Y,+Z
2 -X,1/2+Y,-Z
#------------------------------------------------------------------------------
_cell_length_a                   10.3313(2)
_cell_length_b                   10.2519(2)
_cell_length_c                   26.4465(6)
_cell_angle_alpha                90.0000
_cell_angle_beta                 98.891(2)
_cell_angle_gamma                90.0000
_cell_volume                     2767.44(10)
_cell_formula_units_Z            4
_cell_measurement_reflns_used    14945
_cell_measurement_theta_min      1.68
_cell_measurement_theta_max      67.72
_cell_measurement_temperature    125
#------------------------------------------------------------------------------
_exptl_crystal_description       prism
_exptl_crystal_colour            colourless
_exptl_crystal_size_max          0.200
_exptl_crystal_size_mid          0.100
_exptl_crystal_size_min          0.100
_exptl_crystal_density_diffrn    1.228
_exptl_crystal_density_meas      ?
_exptl_crystal_density_method    'not measured'
_exptl_crystal_F_000             1088.00
_exptl_absorpt_coefficient_mu    0.745
_exptl_absorpt_correction_type   multi-scan
_exptl_absorpt_process_details   
;
CrysAlisPro 1.171.39.8d (Rigaku Oxford Diffraction, 2015)
Empirical absorption correction using spherical harmonics,
 implemented in SCALE3 ABSPACK scaling algorithm.
;
_exptl_absorpt_correction_T_min  0.772
_exptl_absorpt_correction_T_max  0.928

#==============================================================================
# EXPERIMENTAL DATA

_diffrn_ambient_temperature      125
_diffrn_radiation_type           'Cu K\a'
_diffrn_radiation_wavelength     1.54187
_diffrn_measurement_device_type  'Rigaku XtaLAB P200'
_diffrn_measurement_method       \w
_diffrn_detector_area_resol_mean 5.811
_diffrn_reflns_number            22931
_diffrn_reflns_av_R_equivalents  0.0295
_diffrn_reflns_theta_max         68.206
_diffrn_reflns_theta_min         1.691
_diffrn_reflns_theta_full        67.687
_diffrn_measured_fraction_theta_max 0.976
_diffrn_measured_fraction_theta_full 0.982
_diffrn_reflns_Laue_measured_fraction_max 0.976
_diffrn_reflns_Laue_measured_fraction_full 0.982
_diffrn_reflns_point_group_measured_fraction_max 0.919
_diffrn_reflns_point_group_measured_fraction_full 0.926
_diffrn_reflns_limit_h_min       -11
_diffrn_reflns_limit_h_max       7
_diffrn_reflns_limit_k_min       -12
_diffrn_reflns_limit_k_max       12
_diffrn_reflns_limit_l_min       -31
_diffrn_reflns_limit_l_max       31
_diffrn_standards_number         0
_diffrn_standards_interval_count .
_diffrn_standards_decay_%        ?
_reflns_number_total             9321
_reflns_number_gt                8699
_reflns_threshold_expression     F^2^>2.0\s(F^2^)
_reflns_Friedel_coverage         0.776
_reflns_Friedel_fraction_max     0.856
_reflns_Friedel_fraction_full    0.863

#==============================================================================
# REFINEMENT DATA

_refine_special_details          
;
    Refinement was performed using all reflections. The weighted 
    R-factor (wR) and goodness of fit (S) are based on F^2^.
    R-factor (gt) are based on F. The threshold expression of
    F^2^ > 2.0 sigma(F^2^) is used only for calculating R-factor (gt).
;
_refine_ls_structure_factor_coef Fsqd
_refine_ls_R_factor_all          0.0714
_refine_ls_R_factor_gt           0.0691
_refine_ls_wR_factor_ref         0.2038
_refine_ls_wR_factor_gt          0.2011
_refine_ls_number_restraints     1
_refine_ls_hydrogen_treatment    constr
_refine_ls_number_reflns         9321
_refine_ls_number_parameters     667
_refine_ls_goodness_of_fit_ref   1.021
_refine_ls_weighting_scheme      calc
_refine_ls_weighting_details     
'w = 1/[\s^2^(Fo^2^)+(0.1400P)^2^+0.7186P] where P=(Fo^2^+2Fc^2^)/3'
_atom_sites_solution_hydrogens   geom
_atom_sites_solution_primary     direct
_atom_sites_solution_secondary   difmap
_refine_ls_shift/su_max          0.003
_refine_diff_density_max         0.30
_refine_diff_density_min         -0.23
_refine_ls_extinction_method     none
_refine_ls_extinction_coef       ?
_refine_ls_abs_structure_details 
;
 Flack x determined using 3469 quotients [(I+)-(I-)]/[(I+)+(I-)]
 (Parsons, Flack and Wagner, Acta Cryst. B69 (2013) 249-259).
;
_refine_ls_abs_structure_Flack   0.06(8)

loop_
_atom_type_symbol
_atom_type_description
_atom_type_scat_dispersion_real
_atom_type_scat_dispersion_imag
_atom_type_scat_source
C C 0.0181 0.0091
;
International Tables for Crystallography
(Vol. C, Tables 4.2.6.8 and 6.1.1.4)
;
H H 0.0000 0.0000
;
International Tables for Crystallography
(Vol. C, Table 6.1.1.4)
;
N N 0.0311 0.0180
;
International Tables for Crystallography
(Vol. C, Tables 4.2.6.8 and 6.1.1.4)
;
O O 0.0492 0.0322
;
International Tables for Crystallography
(Vol. C, Tables 4.2.6.8 and 6.1.1.4)
;

#==============================================================================
# ATOMIC COORDINATES AND THERMAL PARAMETERS

loop_
_atom_site_label
_atom_site_type_symbol
_atom_site_fract_x
_atom_site_fract_y
_atom_site_fract_z
_atom_site_U_iso_or_equiv
_atom_site_adp_type
_atom_site_occupancy
_atom_site_site_symmetry_order
_atom_site_calc_flag
_atom_site_refinement_flags_posn
_atom_site_refinement_flags_adp
_atom_site_refinement_flags_occupancy
_atom_site_disorder_assembly
_atom_site_disorder_group
O2 O 1.2079(4) 0.4727(4) 0.94922(15) 0.0781(10) Uani 1 1 d . . . . .
O4 O 1.1375(5) 0.5261(6) 0.77061(16) 0.0987(15) Uani 1 1 d . . . . .
O7 O 0.8301(3) 0.6940(4) 0.84224(13) 0.0683(9) Uani 1 1 d . . . . .
O16 O 0.6073(5) 0.4856(6) 1.02493(19) 0.1015(16) Uani 1 1 d . . . . .
O20 O 1.2290(6) 0.2204(5) 0.8422(3) 0.123(2) Uani 1 1 d . . . . .
O21 O 1.0358(4) 0.2945(4) 0.8572(2) 0.0984(15) Uani 1 1 d . . . . .
O30 O 1.0504(6) 0.8396(7) 0.7949(3) 0.136(3) Uani 1 1 d . . . . .
O31 O 1.2115(4) 0.7937(4) 0.85639(16) 0.0736(9) Uani 1 1 d . . . . .
O42 O 0.2474(4) 0.8959(4) 0.45600(13) 0.0725(9) Uani 1 1 d . . . . .
O44 O 0.1918(5) 0.8894(5) 0.27630(14) 0.0870(12) Uani 1 1 d . . . . .
O47 O 0.5392(4) 0.6876(4) 0.34055(15) 0.0749(10) Uani 1 1 d . . . . .
O56 O 0.9128(4) 0.8848(6) 0.52531(19) 0.0980(14) Uani 1 1 d . . . . .
O60 O 0.1463(4) 1.1709(4) 0.3574(2) 0.0967(14) Uani 1 1 d . . . . .
O61 O 0.3505(3) 1.0954(3) 0.37183(14) 0.0640(8) Uani 1 1 d . . . . .
O70 O 0.2719(8) 0.5792(8) 0.2848(3) 0.152(3) Uani 1 1 d . . . . .
O71 O 0.1731(4) 0.5938(4) 0.35222(17) 0.0760(10) Uani 1 1 d . . . . .
N1 N 1.0743(3) 0.6016(4) 0.89332(13) 0.0533(8) Uani 1 1 d . . . . .
N41 N 0.3366(3) 0.7801(4) 0.39639(13) 0.0517(7) Uani 1 1 d . . . . .
C2 C 1.1643(4) 0.5064(4) 0.90619(18) 0.0556(10) Uani 1 1 d . . . . .
C3 C 1.2045(5) 0.4479(5) 0.8576(2) 0.0614(11) Uani 1 1 d . . . . .
C4 C 1.1314(5) 0.5326(5) 0.81572(18) 0.0624(11) Uani 1 1 d . . . . .
C5 C 1.0480(4) 0.6344(5) 0.83928(16) 0.0541(9) Uani 1 1 d . . . . .
C6 C 0.9056(4) 0.6173(5) 0.81463(19) 0.0618(11) Uani 1 1 d . . . . .
H6A H 0.8938 0.6456 0.7784 0.074 Uiso 1 1 calc R U . . .
H6B H 0.8794 0.5246 0.8158 0.074 Uiso 1 1 calc R U . . .
C8 C 0.6939(5) 0.7130(6) 0.8203(2) 0.0691(13) Uani 1 1 d . . . . .
C9 C 0.6305(6) 0.5858(8) 0.8023(3) 0.0966(19) Uani 1 1 d . . . . .
H9A H 0.5387 0.6011 0.7877 0.116 Uiso 1 1 calc R U . . .
H9B H 0.6768 0.5477 0.7761 0.116 Uiso 1 1 calc R U . . .
H9C H 0.6348 0.5255 0.8313 0.116 Uiso 1 1 calc R U . . .
C10 C 0.6301(7) 0.7612(13) 0.8649(4) 0.136(4) Uani 1 1 d . . . . .
H10A H 0.5366 0.7767 0.8533 0.163 Uiso 1 1 calc R U . . .
H10B H 0.6404 0.6953 0.8921 0.163 Uiso 1 1 calc R U . . .
H10C H 0.6719 0.8426 0.8782 0.163 Uiso 1 1 calc R U . . .
C11 C 0.6831(10) 0.8069(13) 0.7775(5) 0.161(5) Uani 1 1 d . . . . .
H11A H 0.5906 0.8188 0.7631 0.193 Uiso 1 1 calc R U . . .
H11B H 0.7206 0.8908 0.7901 0.193 Uiso 1 1 calc R U . . .
H11C H 0.7308 0.7734 0.7510 0.193 Uiso 1 1 calc R U . . .
C12 C 1.0287(5) 0.6813(5) 0.93313(17) 0.0599(10) Uani 1 1 d . . . . .
H12A H 0.9989 0.7667 0.9182 0.072 Uiso 1 1 calc R U . . .
H12B H 1.1036 0.6978 0.9606 0.072 Uiso 1 1 calc R U . . .
C13 C 0.9180(4) 0.6205(5) 0.95689(16) 0.0551(9) Uani 1 1 d . . . . .
C14 C 0.8730(5) 0.4963(5) 0.94687(18) 0.0631(11) Uani 1 1 d . . . . .
H14 H 0.9127 0.4435 0.9240 0.076 Uiso 1 1 calc R U . . .
C15 C 0.7703(5) 0.4450(6) 0.9693(2) 0.0714(13) Uani 1 1 d . . . . .
H15 H 0.7412 0.3579 0.9626 0.086 Uiso 1 1 calc R U . . .
C16 C 0.7120(5) 0.5245(7) 1.0017(2) 0.0730(14) Uani 1 1 d . . . . .
C17 C 0.7564(5) 0.6513(6) 1.0117(2) 0.0728(14) Uani 1 1 d . . . . .
H17 H 0.7159 0.7051 1.0340 0.087 Uiso 1 1 calc R U . . .
C18 C 0.8586(5) 0.6995(6) 0.98962(19) 0.0680(12) Uani 1 1 d . . . . .
H18 H 0.8886 0.7862 0.9966 0.082 Uiso 1 1 calc R U . . .
C19 C 0.5573(7) 0.3586(10) 1.0147(3) 0.106(2) Uani 1 1 d . . . . .
H19A H 0.4838 0.3440 1.0334 0.127 Uiso 1 1 calc R U . . .
H19B H 0.5269 0.3492 0.9779 0.127 Uiso 1 1 calc R U . . .
H19C H 0.6263 0.2946 1.0256 0.127 Uiso 1 1 calc R U . . .
C20 C 1.1614(6) 0.3088(5) 0.8508(3) 0.0757(15) Uani 1 1 d . . . . .
C22 C 0.9860(9) 0.1628(8) 0.8521(6) 0.158(6) Uani 1 1 d . . . . .
H22A H 1.0473 0.1030 0.8733 0.190 Uiso 1 1 calc R U . . .
H22B H 0.9785 0.1345 0.8160 0.190 Uiso 1 1 calc R U . . .
C23 C 0.8531(6) 0.1575(5) 0.8693(3) 0.0767(15) Uani 1 1 d . . . . .
C24 C 0.8412(9) 0.0976(7) 0.9171(3) 0.110(3) Uani 1 1 d . . . . .
H24 H 0.9154 0.0653 0.9393 0.132 Uiso 1 1 calc R U . . .
C25 C 0.7103(11) 0.0888(9) 0.9301(3) 0.108(3) Uani 1 1 d . . . . .
H25 H 0.6958 0.0464 0.9607 0.129 Uiso 1 1 calc R U . . .
C26 C 0.6131(9) 0.1392(10) 0.8995(4) 0.114(3) Uani 1 1 d . . . . .
H26 H 0.5276 0.1347 0.9084 0.137 Uiso 1 1 calc R U . . .
C27 C 0.6295(8) 0.1968(11) 0.8562(4) 0.113(3) Uani 1 1 d . . . . .
H27 H 0.5554 0.2330 0.8352 0.135 Uiso 1 1 calc R U . . .
C28 C 0.7468(8) 0.2060(7) 0.8411(2) 0.0913(19) Uani 1 1 d . . . . .
H28 H 0.7540 0.2480 0.8097 0.110 Uiso 1 1 calc R U . . .
C29 C 1.3534(6) 0.4602(7) 0.8585(3) 0.0842(16) Uani 1 1 d . . . . .
H29A H 1.3792 0.5520 0.8629 0.101 Uiso 1 1 calc R U . . .
H29B H 1.3995 0.4087 0.8869 0.101 Uiso 1 1 calc R U . . .
H29C H 1.3761 0.4278 0.8261 0.101 Uiso 1 1 calc R U . . .
C30 C 1.0999(5) 0.7682(5) 0.82712(19) 0.0643(11) Uani 1 1 d . . . . .
C32 C 1.2757(7) 0.9139(7) 0.8456(4) 0.098(2) Uani 1 1 d . . . . .
H32A H 1.3576 0.9233 0.8696 0.118 Uiso 1 1 calc R U . . .
H32B H 1.2949 0.9117 0.8105 0.118 Uiso 1 1 calc R U . . .
H32C H 1.2180 0.9879 0.8496 0.118 Uiso 1 1 calc R U . . .
C42 C 0.2578(4) 0.8726(4) 0.41180(16) 0.0526(9) Uani 1 1 d . . . . .
C43 C 0.1817(4) 0.9399(4) 0.36520(18) 0.0549(10) Uani 1 1 d . . . . .
C44 C 0.2252(4) 0.8690(5) 0.32094(17) 0.0584(10) Uani 1 1 d . . . . .
C45 C 0.3228(4) 0.7606(4) 0.34123(16) 0.0537(9) Uani 1 1 d . . . . .
C46 C 0.4475(5) 0.7795(5) 0.31857(18) 0.0613(10) Uani 1 1 d . . . . .
H46A H 0.4296 0.7675 0.2810 0.074 Uiso 1 1 calc R U . . .
H46B H 0.4819 0.8688 0.3258 0.074 Uiso 1 1 calc R U . . .
C48 C 0.6558(5) 0.6675(7) 0.3178(2) 0.0767(14) Uani 1 1 d . . . . .
C49 C 0.7117(8) 0.8002(10) 0.3029(4) 0.122(3) Uani 1 1 d . . . . .
H49A H 0.7908 0.7850 0.2875 0.146 Uiso 1 1 calc R U . . .
H49B H 0.6461 0.8449 0.2782 0.146 Uiso 1 1 calc R U . . .
H49C H 0.7336 0.8543 0.3335 0.146 Uiso 1 1 calc R U . . .
C50 C 0.7535(10) 0.6126(16) 0.3609(5) 0.186(8) Uani 1 1 d . . . . .
H50A H 0.8368 0.5958 0.3487 0.223 Uiso 1 1 calc R U . . .
H50B H 0.7676 0.6754 0.3892 0.223 Uiso 1 1 calc R U . . .
H50C H 0.7196 0.5308 0.3730 0.223 Uiso 1 1 calc R U . . .
C51 C 0.6269(12) 0.5824(19) 0.2734(6) 0.218(10) Uani 1 1 d . . . . .
H51A H 0.7065 0.5692 0.2581 0.261 Uiso 1 1 calc R U . . .
H51B H 0.5954 0.4980 0.2840 0.261 Uiso 1 1 calc R U . . .
H51C H 0.5592 0.6226 0.2481 0.261 Uiso 1 1 calc R U . . .
C52 C 0.4167(4) 0.6950(5) 0.43371(17) 0.0581(10) Uani 1 1 d . . . . .
H52A H 0.4326 0.6118 0.4167 0.070 Uiso 1 1 calc R U . . .
H52B H 0.3666 0.6748 0.4617 0.070 Uiso 1 1 calc R U . . .
C53 C 0.5463(4) 0.7527(5) 0.45639(16) 0.0542(9) Uani 1 1 d . . . . .
C54 C 0.5817(5) 0.8816(5) 0.45114(18) 0.0617(11) Uani 1 1 d . . . . .
H54 H 0.5208 0.9387 0.4317 0.074 Uiso 1 1 calc R U . . .
C55 C 0.7026(5) 0.9308(6) 0.4731(2) 0.0675(12) Uani 1 1 d . . . . .
H55 H 0.7241 1.0196 0.4684 0.081 Uiso 1 1 calc R U . . .
C56 C 0.7914(5) 0.8486(6) 0.50192(19) 0.0704(13) Uani 1 1 d . . . . .
C57 C 0.7583(5) 0.7185(7) 0.5076(2) 0.0780(15) Uani 1 1 d . . . . .
H57 H 0.8194 0.6618 0.5272 0.094 Uiso 1 1 calc R U . . .
C58 C 0.6393(5) 0.6706(6) 0.4855(2) 0.0673(12) Uani 1 1 d . . . . .
H58 H 0.6190 0.5813 0.4898 0.081 Uiso 1 1 calc R U . . .
C59 C 0.9503(6) 1.0154(9) 0.5205(3) 0.100(2) Uani 1 1 d . . . . .
H59A H 1.0392 1.0282 0.5390 0.121 Uiso 1 1 calc R U . . .
H59B H 0.9486 1.0363 0.4843 0.121 Uiso 1 1 calc R U . . .
H59C H 0.8894 1.0727 0.5349 0.121 Uiso 1 1 calc R U . . .
C60 C 0.2212(4) 1.0825(5) 0.36430(19) 0.0608(11) Uani 1 1 d . . . . .
C62 C 0.3991(5) 1.2291(5) 0.3739(2) 0.0695(13) Uani 1 1 d . . . . .
H62A H 0.3728 1.2751 0.4036 0.083 Uiso 1 1 calc R U . . .
H62B H 0.3618 1.2765 0.3424 0.083 Uiso 1 1 calc R U . . .
C63 C 0.5474(5) 1.2248(4) 0.37883(19) 0.0573(10) Uani 1 1 d . . . . .
C64 C 0.6228(5) 1.2749(6) 0.42248(19) 0.0677(12) Uani 1 1 d . . . . .
H64 H 0.5815 1.3071 0.4497 0.081 Uiso 1 1 calc R U . . .
C65 C 0.7581(5) 1.2781(6) 0.4266(2) 0.0738(13) Uani 1 1 d . . . . .
H65 H 0.8091 1.3139 0.4563 0.089 Uiso 1 1 calc R U . . .
C66 C 0.8179(6) 1.2304(7) 0.3882(3) 0.0837(16) Uani 1 1 d . . . . .
H66 H 0.9106 1.2345 0.3908 0.100 Uiso 1 1 calc R U . . .
C67 C 0.7431(6) 1.1754(8) 0.3452(3) 0.0885(17) Uani 1 1 d . . . . .
H67 H 0.7849 1.1380 0.3191 0.106 Uiso 1 1 calc R U . . .
C68 C 0.6074(6) 1.1754(7) 0.3405(2) 0.0781(14) Uani 1 1 d . . . . .
H68 H 0.5562 1.1409 0.3106 0.094 Uiso 1 1 calc R U . . .
C69 C 0.0347(5) 0.9284(6) 0.3634(3) 0.0743(14) Uani 1 1 d . . . . .
H69A H 0.0086 0.9753 0.3926 0.089 Uiso 1 1 calc R U . . .
H69B H -0.0102 0.9664 0.3315 0.089 Uiso 1 1 calc R U . . .
H69C H 0.0106 0.8363 0.3652 0.089 Uiso 1 1 calc R U . . .
C70 C 0.2573(5) 0.6306(5) 0.32318(19) 0.0644(11) Uani 1 1 d . . . . .
C72 C 0.0986(7) 0.4770(7) 0.3356(4) 0.100(2) Uani 1 1 d . . . . .
H72A H 0.0383 0.4573 0.3598 0.120 Uiso 1 1 calc R U . . .
H72B H 0.0486 0.4913 0.3015 0.120 Uiso 1 1 calc R U . . .
H72C H 0.1588 0.4035 0.3345 0.120 Uiso 1 1 calc R U . . .

loop_
_atom_site_aniso_label
_atom_site_aniso_U_11
_atom_site_aniso_U_22
_atom_site_aniso_U_33
_atom_site_aniso_U_23
_atom_site_aniso_U_13
_atom_site_aniso_U_12
O2 0.085(2) 0.068(2) 0.080(2) 0.0143(18) 0.0101(18) 0.0102(19)
O4 0.109(3) 0.118(4) 0.077(2) -0.005(2) 0.037(2) 0.026(3)
O7 0.0562(17) 0.073(2) 0.0726(19) -0.0137(16) -0.0005(14) 0.0157(16)
O16 0.087(3) 0.123(4) 0.107(3) -0.019(3) 0.057(2) -0.015(3)
O20 0.109(4) 0.057(3) 0.223(6) -0.011(3) 0.092(4) 0.007(2)
O21 0.073(2) 0.058(2) 0.175(4) -0.031(3) 0.054(3) -0.0123(19)
O30 0.113(4) 0.117(5) 0.163(5) 0.084(4) -0.031(4) -0.027(3)
O31 0.066(2) 0.052(2) 0.104(2) 0.0150(17) 0.0134(17) -0.0038(15)
O42 0.085(2) 0.070(2) 0.0647(19) -0.0079(16) 0.0182(16) -0.0013(18)
O44 0.098(3) 0.094(3) 0.063(2) 0.0103(19) -0.0031(18) 0.019(2)
O47 0.069(2) 0.076(2) 0.087(2) 0.0203(19) 0.0342(17) 0.0247(18)
O56 0.054(2) 0.121(4) 0.111(3) 0.019(3) -0.0110(19) 0.002(2)
O60 0.0550(19) 0.058(2) 0.174(4) 0.010(3) 0.006(2) 0.0090(17)
O61 0.0457(15) 0.0434(16) 0.101(2) 0.0039(15) 0.0066(14) 0.0000(12)
O70 0.187(6) 0.145(6) 0.143(5) -0.089(5) 0.086(5) -0.094(5)
O71 0.068(2) 0.053(2) 0.108(3) -0.0053(18) 0.0199(18) -0.0138(16)
N1 0.0544(18) 0.0460(19) 0.0609(18) -0.0011(15) 0.0131(14) -0.0004(15)
N41 0.0553(18) 0.0435(18) 0.0549(17) 0.0038(14) 0.0041(14) 0.0003(15)
C2 0.054(2) 0.046(2) 0.068(3) 0.0091(18) 0.0146(18) -0.0016(18)
C3 0.056(2) 0.049(2) 0.084(3) 0.004(2) 0.023(2) 0.0005(18)
C4 0.066(3) 0.059(3) 0.067(3) -0.006(2) 0.026(2) -0.004(2)
C5 0.051(2) 0.053(2) 0.060(2) 0.0013(17) 0.0116(17) 0.0005(17)
C6 0.052(2) 0.062(3) 0.070(3) -0.011(2) 0.0076(19) 0.003(2)
C8 0.049(2) 0.067(3) 0.086(3) -0.003(2) -0.003(2) 0.010(2)
C9 0.063(3) 0.095(5) 0.134(5) -0.008(4) 0.024(3) -0.002(3)
C10 0.073(4) 0.192(11) 0.137(7) -0.061(7) -0.002(4) 0.055(6)
C11 0.106(6) 0.157(11) 0.203(11) 0.099(9) -0.028(6) 0.007(6)
C12 0.069(3) 0.051(2) 0.061(2) -0.0101(19) 0.0138(19) -0.007(2)
C13 0.058(2) 0.053(2) 0.054(2) -0.0063(17) 0.0092(17) 0.0020(18)
C14 0.069(3) 0.060(3) 0.066(2) -0.010(2) 0.028(2) -0.002(2)
C15 0.075(3) 0.061(3) 0.085(3) -0.011(2) 0.032(3) -0.008(2)
C16 0.065(3) 0.092(4) 0.067(3) -0.007(3) 0.026(2) -0.001(3)
C17 0.070(3) 0.079(4) 0.073(3) -0.019(3) 0.023(2) 0.008(3)
C18 0.074(3) 0.064(3) 0.068(3) -0.016(2) 0.015(2) 0.008(2)
C19 0.090(4) 0.122(7) 0.117(5) -0.013(5) 0.050(4) -0.024(4)
C20 0.076(3) 0.049(3) 0.112(4) -0.004(2) 0.045(3) 0.000(2)
C22 0.120(6) 0.070(5) 0.314(16) -0.066(7) 0.123(9) -0.032(5)
C23 0.073(3) 0.049(3) 0.110(4) -0.014(3) 0.020(3) -0.014(2)
C24 0.126(6) 0.063(4) 0.122(6) -0.008(4) -0.040(5) -0.008(4)
C25 0.158(8) 0.092(5) 0.081(4) -0.009(3) 0.040(5) -0.056(5)
C26 0.093(5) 0.111(7) 0.142(7) -0.044(6) 0.034(5) -0.033(5)
C27 0.086(5) 0.115(7) 0.134(7) -0.026(5) 0.009(4) 0.005(4)
C28 0.125(5) 0.076(4) 0.075(3) 0.010(3) 0.022(3) 0.014(4)
C29 0.063(3) 0.077(4) 0.117(5) 0.007(3) 0.028(3) 0.004(3)
C30 0.062(3) 0.058(3) 0.072(3) 0.013(2) 0.009(2) 0.005(2)
C32 0.076(4) 0.062(4) 0.159(6) 0.023(4) 0.021(4) -0.011(3)
C42 0.049(2) 0.048(2) 0.061(2) 0.0002(18) 0.0088(16) -0.0052(17)
C43 0.046(2) 0.048(2) 0.070(2) 0.0004(18) 0.0047(18) -0.0011(17)
C44 0.053(2) 0.058(3) 0.062(2) 0.0031(19) 0.0018(18) -0.0004(19)
C45 0.050(2) 0.051(2) 0.060(2) -0.0005(18) 0.0070(17) -0.0046(18)
C46 0.060(2) 0.057(3) 0.069(2) 0.009(2) 0.0155(19) 0.001(2)
C48 0.065(3) 0.082(4) 0.090(3) -0.001(3) 0.033(3) 0.008(3)
C49 0.079(4) 0.113(7) 0.183(8) -0.001(6) 0.050(5) -0.017(4)
C50 0.111(7) 0.280(19) 0.183(10) 0.110(11) 0.079(7) 0.116(10)
C51 0.136(8) 0.28(2) 0.255(15) -0.191(16) 0.101(10) -0.055(11)
C52 0.062(2) 0.047(2) 0.063(2) 0.0132(18) 0.0048(18) 0.0004(19)
C53 0.056(2) 0.051(2) 0.055(2) 0.0072(17) 0.0069(17) 0.0090(18)
C54 0.057(2) 0.054(3) 0.070(3) 0.009(2) -0.0036(19) 0.004(2)
C55 0.059(3) 0.062(3) 0.078(3) 0.007(2) 0.001(2) 0.000(2)
C56 0.054(3) 0.087(4) 0.067(3) 0.009(2) 0.000(2) 0.007(2)
C57 0.064(3) 0.087(4) 0.080(3) 0.023(3) 0.001(2) 0.024(3)
C58 0.063(3) 0.062(3) 0.077(3) 0.024(2) 0.011(2) 0.014(2)
C59 0.059(3) 0.120(6) 0.117(5) 0.008(4) -0.006(3) -0.013(4)
C60 0.051(2) 0.051(3) 0.079(3) 0.008(2) 0.0042(19) 0.0020(19)
C62 0.056(3) 0.046(2) 0.105(4) 0.007(2) 0.010(2) -0.0060(19)
C63 0.058(2) 0.041(2) 0.074(3) -0.0017(18) 0.0115(19) -0.0048(17)
C64 0.072(3) 0.063(3) 0.070(3) -0.001(2) 0.015(2) -0.015(2)
C65 0.067(3) 0.069(3) 0.081(3) -0.006(3) -0.001(2) -0.010(2)
C66 0.061(3) 0.077(4) 0.112(4) 0.013(3) 0.013(3) -0.005(3)
C67 0.073(3) 0.094(5) 0.103(4) 0.000(4) 0.028(3) 0.016(3)
C68 0.073(3) 0.081(4) 0.078(3) -0.016(3) 0.005(2) 0.001(3)
C69 0.044(2) 0.064(3) 0.114(4) -0.001(3) 0.009(2) -0.002(2)
C70 0.066(3) 0.057(3) 0.072(3) -0.009(2) 0.018(2) -0.004(2)
C72 0.079(4) 0.059(4) 0.163(7) -0.013(4) 0.028(4) -0.013(3)

#==============================================================================
_computing_data_collection       'CrysAlisPro 1.171.39.8d (Rigaku OD, 2015)'
_computing_cell_refinement       'CrysAlisPro 1.171.39.8d (Rigaku OD, 2015)'
_computing_data_reduction        'CrysAlisPro 1.171.39.8d (Rigaku OD, 2015)'
_computing_structure_solution    'SHELXT Version 2014/4 (Sheldrick, 2014)'
_computing_structure_refinement  'SHELXL Version 2014/7 (Sheldrick, 2008)'
_computing_publication_material  'CrystalStructure 4.2 (Rigaku, 2015)'
_computing_molecular_graphics    'CrystalStructure 4.2'

#==============================================================================
# MOLECULAR GEOMETRY

_geom_special_details            
;
 All esds (except the esd in the dihedral angle between two l.s. planes)
 are estimated using the full covariance matrix.  The cell esds are taken
 into account individually in the estimation of esds in distances, angles
 and torsion angles; correlations between esds in cell parameters are only
 used when they are defined by crystal symmetry.  An approximate (isotropic)
 treatment of cell esds is used for estimating esds involving l.s. planes.
;

loop_
_geom_bond_atom_site_label_1
_geom_bond_atom_site_label_2
_geom_bond_distance
_geom_bond_site_symmetry_2
_geom_bond_publ_flag
O2 C2 1.208(6) . ?
O4 C4 1.206(6) . ?
O7 C6 1.391(6) . ?
O7 C8 1.450(6) . ?
O16 C16 1.382(7) . ?
O16 C19 1.411(10) . ?
O20 C20 1.188(7) . ?
O21 C20 1.343(7) . ?
O21 C22 1.443(9) . ?
O30 C30 1.179(7) . ?
O31 C30 1.312(6) . ?
O31 C32 1.447(7) . ?
O42 C42 1.214(5) . ?
O44 C44 1.196(6) . ?
O47 C46 1.397(6) . ?
O47 C48 1.443(6) . ?
O56 C56 1.361(7) . ?
O56 C59 1.405(10) . ?
O60 C60 1.187(6) . ?
O61 C60 1.327(6) . ?
O61 C62 1.458(6) . ?
O70 C70 1.173(7) . ?
O71 C70 1.302(6) . ?
O71 C72 1.454(7) . ?
N1 C2 1.356(6) . ?
N1 C5 1.452(6) . ?
N1 C12 1.466(6) . ?
N41 C42 1.353(6) . ?
N41 C45 1.458(5) . ?
N41 C52 1.472(5) . ?
C2 C3 1.531(7) . ?
C3 C20 1.496(7) . ?
C3 C4 1.515(7) . ?
C3 C29 1.540(7) . ?
C4 C5 1.544(6) . ?
C5 C6 1.524(6) . ?
C5 C30 1.525(7) . ?
C6 H6A 0.9900 . ?
C6 H6B 0.9900 . ?
C8 C11 1.477(11) . ?
C8 C9 1.504(10) . ?
C8 C10 1.520(9) . ?
C9 H9A 0.9800 . ?
C9 H9B 0.9800 . ?
C9 H9C 0.9800 . ?
C10 H10A 0.9800 . ?
C10 H10B 0.9800 . ?
C10 H10C 0.9800 . ?
C11 H11A 0.9800 . ?
C11 H11B 0.9800 . ?
C11 H11C 0.9800 . ?
C12 C13 1.522(6) . ?
C12 H12A 0.9900 . ?
C12 H12B 0.9900 . ?
C13 C14 1.367(7) . ?
C13 C18 1.395(6) . ?
C14 C15 1.396(7) . ?
C14 H14 0.9500 . ?
C15 C16 1.386(8) . ?
C15 H15 0.9500 . ?
C16 C17 1.391(9) . ?
C17 C18 1.375(8) . ?
C17 H17 0.9500 . ?
C18 H18 0.9500 . ?
C19 H19A 0.9800 . ?
C19 H19B 0.9800 . ?
C19 H19C 0.9800 . ?
C22 C23 1.512(9) . ?
C22 H22A 0.9900 . ?
C22 H22B 0.9900 . ?
C23 C28 1.325(10) . ?
C23 C24 1.430(11) . ?
C24 C25 1.449(13) . ?
C24 H24 0.9500 . ?
C25 C26 1.296(14) . ?
C25 H25 0.9500 . ?
C26 C27 1.321(14) . ?
C26 H26 0.9500 . ?
C27 C28 1.336(12) . ?
C27 H27 0.9500 . ?
C28 H28 0.9500 . ?
C29 H29A 0.9800 . ?
C29 H29B 0.9800 . ?
C29 H29C 0.9800 . ?
C32 H32A 0.9800 . ?
C32 H32B 0.9800 . ?
C32 H32C 0.9800 . ?
C42 C43 1.521(6) . ?
C43 C44 1.504(7) . ?
C43 C69 1.518(6) . ?
C43 C60 1.519(7) . ?
C44 C45 1.541(6) . ?
C45 C46 1.515(6) . ?
C45 C70 1.537(6) . ?
C46 H46A 0.9900 . ?
C46 H46B 0.9900 . ?
C48 C51 1.456(12) . ?
C48 C50 1.511(12) . ?
C48 C49 1.552(12) . ?
C49 H49A 0.9800 . ?
C49 H49B 0.9800 . ?
C49 H49C 0.9800 . ?
C50 H50A 0.9800 . ?
C50 H50B 0.9800 . ?
C50 H50C 0.9800 . ?
C51 H51A 0.9800 . ?
C51 H51B 0.9800 . ?
C51 H51C 0.9800 . ?
C52 C53 1.501(7) . ?
C52 H52A 0.9900 . ?
C52 H52B 0.9900 . ?
C53 C54 1.384(7) . ?
C53 C58 1.412(6) . ?
C54 C55 1.389(7) . ?
C54 H54 0.9500 . ?
C55 C56 1.385(7) . ?
C55 H55 0.9500 . ?
C56 C57 1.391(9) . ?
C57 C58 1.368(9) . ?
C57 H57 0.9500 . ?
C58 H58 0.9500 . ?
C59 H59A 0.9800 . ?
C59 H59B 0.9800 . ?
C59 H59C 0.9800 . ?
C62 C63 1.518(7) . ?
C62 H62A 0.9900 . ?
C62 H62B 0.9900 . ?
C63 C68 1.365(7) . ?
C63 C64 1.388(7) . ?
C64 C65 1.385(8) . ?
C64 H64 0.9500 . ?
C65 C66 1.358(9) . ?
C65 H65 0.9500 . ?
C66 C67 1.393(10) . ?
C66 H66 0.9500 . ?
C67 C68 1.389(9) . ?
C67 H67 0.9500 . ?
C68 H68 0.9500 . ?
C69 H69A 0.9800 . ?
C69 H69B 0.9800 . ?
C69 H69C 0.9800 . ?
C72 H72A 0.9800 . ?
C72 H72B 0.9800 . ?
C72 H72C 0.9800 . ?

loop_
_geom_angle_atom_site_label_1
_geom_angle_atom_site_label_2
_geom_angle_atom_site_label_3
_geom_angle
_geom_angle_site_symmetry_1
_geom_angle_site_symmetry_3
_geom_angle_publ_flag
C6 O7 C8 117.1(4) . . ?
C16 O16 C19 118.0(5) . . ?
C20 O21 C22 115.3(5) . . ?
C30 O31 C32 116.2(5) . . ?
C46 O47 C48 118.6(4) . . ?
C56 O56 C59 117.8(5) . . ?
C60 O61 C62 115.6(4) . . ?
C70 O71 C72 115.6(5) . . ?
C2 N1 C5 115.5(4) . . ?
C2 N1 C12 120.3(4) . . ?
C5 N1 C12 123.1(4) . . ?
C42 N41 C45 115.3(3) . . ?
C42 N41 C52 121.0(4) . . ?
C45 N41 C52 123.2(4) . . ?
O2 C2 N1 125.7(4) . . ?
O2 C2 C3 124.7(4) . . ?
N1 C2 C3 109.6(4) . . ?
C20 C3 C4 110.6(5) . . ?
C20 C3 C29 111.0(5) . . ?
C4 C3 C29 110.3(4) . . ?
C20 C3 C2 111.1(4) . . ?
C4 C3 C2 102.7(4) . . ?
C29 C3 C2 110.8(5) . . ?
O4 C4 C3 126.6(5) . . ?
O4 C4 C5 123.6(5) . . ?
C3 C4 C5 109.8(4) . . ?
N1 C5 C6 114.5(4) . . ?
N1 C5 C30 113.4(4) . . ?
C6 C5 C30 111.2(4) . . ?
N1 C5 C4 102.1(4) . . ?
C6 C5 C4 108.1(4) . . ?
C30 C5 C4 106.7(4) . . ?
O7 C6 C5 107.0(4) . . ?
O7 C6 H6A 110.3 . . ?
C5 C6 H6A 110.3 . . ?
O7 C6 H6B 110.3 . . ?
C5 C6 H6B 110.3 . . ?
H6A C6 H6B 108.6 . . ?
O7 C8 C11 110.4(6) . . ?
O7 C8 C9 111.0(5) . . ?
C11 C8 C9 110.1(8) . . ?
O7 C8 C10 104.2(4) . . ?
C11 C8 C10 113.1(9) . . ?
C9 C8 C10 108.0(7) . . ?
C8 C9 H9A 109.5 . . ?
C8 C9 H9B 109.5 . . ?
H9A C9 H9B 109.5 . . ?
C8 C9 H9C 109.5 . . ?
H9A C9 H9C 109.5 . . ?
H9B C9 H9C 109.5 . . ?
C8 C10 H10A 109.5 . . ?
C8 C10 H10B 109.5 . . ?
H10A C10 H10B 109.5 . . ?
C8 C10 H10C 109.5 . . ?
H10A C10 H10C 109.5 . . ?
H10B C10 H10C 109.5 . . ?
C8 C11 H11A 109.5 . . ?
C8 C11 H11B 109.5 . . ?
H11A C11 H11B 109.5 . . ?
C8 C11 H11C 109.5 . . ?
H11A C11 H11C 109.5 . . ?
H11B C11 H11C 109.5 . . ?
N1 C12 C13 114.4(4) . . ?
N1 C12 H12A 108.7 . . ?
C13 C12 H12A 108.7 . . ?
N1 C12 H12B 108.7 . . ?
C13 C12 H12B 108.7 . . ?
H12A C12 H12B 107.6 . . ?
C14 C13 C18 119.5(5) . . ?
C14 C13 C12 123.8(4) . . ?
C18 C13 C12 116.7(5) . . ?
C13 C14 C15 121.7(4) . . ?
C13 C14 H14 119.1 . . ?
C15 C14 H14 119.1 . . ?
C16 C15 C14 118.3(5) . . ?
C16 C15 H15 120.9 . . ?
C14 C15 H15 120.9 . . ?
O16 C16 C15 123.4(6) . . ?
O16 C16 C17 116.3(5) . . ?
C15 C16 C17 120.3(5) . . ?
C18 C17 C16 120.5(5) . . ?
C18 C17 H17 119.7 . . ?
C16 C17 H17 119.7 . . ?
C17 C18 C13 119.7(5) . . ?
C17 C18 H18 120.2 . . ?
C13 C18 H18 120.2 . . ?
O16 C19 H19A 109.5 . . ?
O16 C19 H19B 109.5 . . ?
H19A C19 H19B 109.5 . . ?
O16 C19 H19C 109.5 . . ?
H19A C19 H19C 109.5 . . ?
H19B C19 H19C 109.5 . . ?
O20 C20 O21 123.3(5) . . ?
O20 C20 C3 125.3(5) . . ?
O21 C20 C3 111.4(4) . . ?
O21 C22 C23 109.4(5) . . ?
O21 C22 H22A 109.8 . . ?
C23 C22 H22A 109.8 . . ?
O21 C22 H22B 109.8 . . ?
C23 C22 H22B 109.8 . . ?
H22A C22 H22B 108.2 . . ?
C28 C23 C24 118.7(6) . . ?
C28 C23 C22 122.1(8) . . ?
C24 C23 C22 119.2(9) . . ?
C23 C24 C25 116.6(7) . . ?
C23 C24 H24 121.7 . . ?
C25 C24 H24 121.7 . . ?
C26 C25 C24 119.3(7) . . ?
C26 C25 H25 120.4 . . ?
C24 C25 H25 120.4 . . ?
C25 C26 C27 121.9(8) . . ?
C25 C26 H26 119.1 . . ?
C27 C26 H26 119.1 . . ?
C26 C27 C28 122.3(9) . . ?
C26 C27 H27 118.9 . . ?
C28 C27 H27 118.9 . . ?
C23 C28 C27 121.2(7) . . ?
C23 C28 H28 119.4 . . ?
C27 C28 H28 119.4 . . ?
C3 C29 H29A 109.5 . . ?
C3 C29 H29B 109.5 . . ?
H29A C29 H29B 109.5 . . ?
C3 C29 H29C 109.5 . . ?
H29A C29 H29C 109.5 . . ?
H29B C29 H29C 109.5 . . ?
O30 C30 O31 123.1(5) . . ?
O30 C30 C5 125.7(5) . . ?
O31 C30 C5 111.2(4) . . ?
O31 C32 H32A 109.5 . . ?
O31 C32 H32B 109.5 . . ?
H32A C32 H32B 109.5 . . ?
O31 C32 H32C 109.5 . . ?
H32A C32 H32C 109.5 . . ?
H32B C32 H32C 109.5 . . ?
O42 C42 N41 125.0(4) . . ?
O42 C42 C43 125.4(4) . . ?
N41 C42 C43 109.5(4) . . ?
C44 C43 C69 110.9(4) . . ?
C44 C43 C60 109.9(4) . . ?
C69 C43 C60 110.1(4) . . ?
C44 C43 C42 103.4(4) . . ?
C69 C43 C42 112.3(4) . . ?
C60 C43 C42 110.1(4) . . ?
O44 C44 C43 127.5(5) . . ?
O44 C44 C45 122.9(5) . . ?
C43 C44 C45 109.6(4) . . ?
N41 C45 C46 114.9(3) . . ?
N41 C45 C44 101.9(3) . . ?
C46 C45 C44 108.7(4) . . ?
N41 C45 C70 113.6(4) . . ?
C46 C45 C70 110.4(4) . . ?
C44 C45 C70 106.5(4) . . ?
O47 C46 C45 108.2(4) . . ?
O47 C46 H46A 110.1 . . ?
C45 C46 H46A 110.1 . . ?
O47 C46 H46B 110.1 . . ?
C45 C46 H46B 110.1 . . ?
H46A C46 H46B 108.4 . . ?
O47 C48 C51 109.9(6) . . ?
O47 C48 C50 104.0(5) . . ?
C51 C48 C50 114.6(12) . . ?
O47 C48 C49 110.4(5) . . ?
C51 C48 C49 111.0(10) . . ?
C50 C48 C49 106.7(9) . . ?
C48 C49 H49A 109.5 . . ?
C48 C49 H49B 109.5 . . ?
H49A C49 H49B 109.5 . . ?
C48 C49 H49C 109.5 . . ?
H49A C49 H49C 109.5 . . ?
H49B C49 H49C 109.5 . . ?
C48 C50 H50A 109.5 . . ?
C48 C50 H50B 109.5 . . ?
H50A C50 H50B 109.5 . . ?
C48 C50 H50C 109.5 . . ?
H50A C50 H50C 109.5 . . ?
H50B C50 H50C 109.5 . . ?
C48 C51 H51A 109.5 . . ?
C48 C51 H51B 109.5 . . ?
H51A C51 H51B 109.5 . . ?
C48 C51 H51C 109.5 . . ?
H51A C51 H51C 109.5 . . ?
H51B C51 H51C 109.5 . . ?
N41 C52 C53 114.2(4) . . ?
N41 C52 H52A 108.7 . . ?
C53 C52 H52A 108.7 . . ?
N41 C52 H52B 108.7 . . ?
C53 C52 H52B 108.7 . . ?
H52A C52 H52B 107.6 . . ?
C54 C53 C58 117.1(4) . . ?
C54 C53 C52 124.7(4) . . ?
C58 C53 C52 118.2(4) . . ?
C53 C54 C55 122.6(4) . . ?
C53 C54 H54 118.7 . . ?
C55 C54 H54 118.7 . . ?
C56 C55 C54 119.1(5) . . ?
C56 C55 H55 120.5 . . ?
C54 C55 H55 120.5 . . ?
O56 C56 C55 124.7(6) . . ?
O56 C56 C57 115.9(5) . . ?
C55 C56 C57 119.3(5) . . ?
C58 C57 C56 121.2(5) . . ?
C58 C57 H57 119.4 . . ?
C56 C57 H57 119.4 . . ?
C57 C58 C53 120.6(5) . . ?
C57 C58 H58 119.7 . . ?
C53 C58 H58 119.7 . . ?
O56 C59 H59A 109.5 . . ?
O56 C59 H59B 109.5 . . ?
H59A C59 H59B 109.5 . . ?
O56 C59 H59C 109.5 . . ?
H59A C59 H59C 109.5 . . ?
H59B C59 H59C 109.5 . . ?
O60 C60 O61 124.3(5) . . ?
O60 C60 C43 124.6(4) . . ?
O61 C60 C43 111.1(4) . . ?
O61 C62 C63 108.2(4) . . ?
O61 C62 H62A 110.1 . . ?
C63 C62 H62A 110.1 . . ?
O61 C62 H62B 110.1 . . ?
C63 C62 H62B 110.1 . . ?
H62A C62 H62B 108.4 . . ?
C68 C63 C64 119.6(5) . . ?
C68 C63 C62 121.0(5) . . ?
C64 C63 C62 119.4(5) . . ?
C65 C64 C63 120.3(5) . . ?
C65 C64 H64 119.9 . . ?
C63 C64 H64 119.9 . . ?
C66 C65 C64 120.2(5) . . ?
C66 C65 H65 119.9 . . ?
C64 C65 H65 119.9 . . ?
C65 C66 C67 119.8(5) . . ?
C65 C66 H66 120.1 . . ?
C67 C66 H66 120.1 . . ?
C66 C67 C68 119.9(6) . . ?
C66 C67 H67 120.0 . . ?
C68 C67 H67 120.0 . . ?
C63 C68 C67 120.1(6) . . ?
C63 C68 H68 119.9 . . ?
C67 C68 H68 119.9 . . ?
C43 C69 H69A 109.5 . . ?
C43 C69 H69B 109.5 . . ?
H69A C69 H69B 109.5 . . ?
C43 C69 H69C 109.5 . . ?
H69A C69 H69C 109.5 . . ?
H69B C69 H69C 109.5 . . ?
O70 C70 O71 124.5(5) . . ?
O70 C70 C45 123.3(5) . . ?
O71 C70 C45 111.8(4) . . ?
O71 C72 H72A 109.5 . . ?
O71 C72 H72B 109.5 . . ?
H72A C72 H72B 109.5 . . ?
O71 C72 H72C 109.5 . . ?
H72A C72 H72C 109.5 . . ?
H72B C72 H72C 109.5 . . ?

loop_
_geom_torsion_atom_site_label_1
_geom_torsion_atom_site_label_2
_geom_torsion_atom_site_label_3
_geom_torsion_atom_site_label_4
_geom_torsion
_geom_torsion_site_symmetry_1
_geom_torsion_site_symmetry_2
_geom_torsion_site_symmetry_3
_geom_torsion_site_symmetry_4
_geom_torsion_publ_flag
C5 N1 C2 O2 173.4(4) . . . . ?
C12 N1 C2 O2 5.0(7) . . . . ?
C5 N1 C2 C3 -6.0(5) . . . . ?
C12 N1 C2 C3 -174.4(4) . . . . ?
O2 C2 C3 C20 66.7(6) . . . . ?
N1 C2 C3 C20 -113.9(5) . . . . ?
O2 C2 C3 C4 -174.9(5) . . . . ?
N1 C2 C3 C4 4.4(5) . . . . ?
O2 C2 C3 C29 -57.1(6) . . . . ?
N1 C2 C3 C29 122.3(5) . . . . ?
C20 C3 C4 O4 -64.7(7) . . . . ?
C29 C3 C4 O4 58.5(8) . . . . ?
C2 C3 C4 O4 176.7(6) . . . . ?
C20 C3 C4 C5 117.0(4) . . . . ?
C29 C3 C4 C5 -119.8(5) . . . . ?
C2 C3 C4 C5 -1.7(5) . . . . ?
C2 N1 C5 C6 121.2(4) . . . . ?
C12 N1 C5 C6 -70.7(5) . . . . ?
C2 N1 C5 C30 -109.8(4) . . . . ?
C12 N1 C5 C30 58.3(5) . . . . ?
C2 N1 C5 C4 4.6(5) . . . . ?
C12 N1 C5 C4 172.7(4) . . . . ?
O4 C4 C5 N1 -179.8(5) . . . . ?
C3 C4 C5 N1 -1.4(5) . . . . ?
O4 C4 C5 C6 59.0(7) . . . . ?
C3 C4 C5 C6 -122.5(4) . . . . ?
O4 C4 C5 C30 -60.6(6) . . . . ?
C3 C4 C5 C30 117.8(4) . . . . ?
C8 O7 C6 C5 168.7(4) . . . . ?
N1 C5 C6 O7 57.0(5) . . . . ?
C30 C5 C6 O7 -73.1(5) . . . . ?
C4 C5 C6 O7 170.1(4) . . . . ?
C6 O7 C8 C11 -75.4(9) . . . . ?
C6 O7 C8 C9 47.0(7) . . . . ?
C6 O7 C8 C10 162.9(7) . . . . ?
C2 N1 C12 C13 -84.3(5) . . . . ?
C5 N1 C12 C13 108.1(5) . . . . ?
N1 C12 C13 C14 7.1(7) . . . . ?
N1 C12 C13 C18 -171.2(4) . . . . ?
C18 C13 C14 C15 -1.3(8) . . . . ?
C12 C13 C14 C15 -179.5(5) . . . . ?
C13 C14 C15 C16 1.3(9) . . . . ?
C19 O16 C16 C15 -0.4(10) . . . . ?
C19 O16 C16 C17 178.4(7) . . . . ?
C14 C15 C16 O16 178.1(6) . . . . ?
C14 C15 C16 C17 -0.7(9) . . . . ?
O16 C16 C17 C18 -178.8(5) . . . . ?
C15 C16 C17 C18 0.0(9) . . . . ?
C16 C17 C18 C13 0.1(8) . . . . ?
C14 C13 C18 C17 0.5(8) . . . . ?
C12 C13 C18 C17 178.9(5) . . . . ?
C22 O21 C20 O20 -1.0(13) . . . . ?
C22 O21 C20 C3 -179.1(9) . . . . ?
C4 C3 C20 O20 116.0(8) . . . . ?
C29 C3 C20 O20 -6.9(10) . . . . ?
C2 C3 C20 O20 -130.6(8) . . . . ?
C4 C3 C20 O21 -65.9(6) . . . . ?
C29 C3 C20 O21 171.3(5) . . . . ?
C2 C3 C20 O21 47.5(7) . . . . ?
C20 O21 C22 C23 170.2(8) . . . . ?
O21 C22 C23 C28 73.9(12) . . . . ?
O21 C22 C23 C24 -106.6(10) . . . . ?
C28 C23 C24 C25 3.0(9) . . . . ?
C22 C23 C24 C25 -176.5(6) . . . . ?
C23 C24 C25 C26 -2.9(11) . . . . ?
C24 C25 C26 C27 1.2(13) . . . . ?
C25 C26 C27 C28 0.5(15) . . . . ?
C24 C23 C28 C27 -1.6(11) . . . . ?
C22 C23 C28 C27 177.9(7) . . . . ?
C26 C27 C28 C23 -0.2(14) . . . . ?
C32 O31 C30 O30 -2.7(9) . . . . ?
C32 O31 C30 C5 175.3(5) . . . . ?
N1 C5 C30 O30 -145.9(7) . . . . ?
C6 C5 C30 O30 -15.2(8) . . . . ?
C4 C5 C30 O30 102.5(8) . . . . ?
N1 C5 C30 O31 36.1(6) . . . . ?
C6 C5 C30 O31 166.9(4) . . . . ?
C4 C5 C30 O31 -75.5(5) . . . . ?
C45 N41 C42 O42 173.9(4) . . . . ?
C52 N41 C42 O42 1.5(7) . . . . ?
C45 N41 C42 C43 -4.5(5) . . . . ?
C52 N41 C42 C43 -176.9(4) . . . . ?
O42 C42 C43 C44 -176.4(4) . . . . ?
N41 C42 C43 C44 1.9(5) . . . . ?
O42 C42 C43 C69 -56.8(6) . . . . ?
N41 C42 C43 C69 121.5(4) . . . . ?
O42 C42 C43 C60 66.2(6) . . . . ?
N41 C42 C43 C60 -115.4(4) . . . . ?
C69 C43 C44 O44 60.2(7) . . . . ?
C60 C43 C44 O44 -61.7(6) . . . . ?
C42 C43 C44 O44 -179.2(5) . . . . ?
C69 C43 C44 C45 -119.5(4) . . . . ?
C60 C43 C44 C45 118.5(4) . . . . ?
C42 C43 C44 C45 1.0(5) . . . . ?
C42 N41 C45 C46 122.2(4) . . . . ?
C52 N41 C45 C46 -65.5(6) . . . . ?
C42 N41 C45 C44 4.8(5) . . . . ?
C52 N41 C45 C44 177.1(4) . . . . ?
C42 N41 C45 C70 -109.3(4) . . . . ?
C52 N41 C45 C70 62.9(5) . . . . ?
O44 C44 C45 N41 176.9(5) . . . . ?
C43 C44 C45 N41 -3.3(5) . . . . ?
O44 C44 C45 C46 55.2(6) . . . . ?
C43 C44 C45 C46 -125.1(4) . . . . ?
O44 C44 C45 C70 -63.8(6) . . . . ?
C43 C44 C45 C70 116.0(4) . . . . ?
C48 O47 C46 C45 167.3(5) . . . . ?
N41 C45 C46 O47 61.6(5) . . . . ?
C44 C45 C46 O47 175.0(4) . . . . ?
C70 C45 C46 O47 -68.5(5) . . . . ?
C46 O47 C48 C51 -80.5(12) . . . . ?
C46 O47 C48 C50 156.4(9) . . . . ?
C46 O47 C48 C49 42.3(8) . . . . ?
C42 N41 C52 C53 -85.1(5) . . . . ?
C45 N41 C52 C53 103.1(5) . . . . ?
N41 C52 C53 C54 11.3(7) . . . . ?
N41 C52 C53 C58 -169.1(4) . . . . ?
C58 C53 C54 C55 0.0(7) . . . . ?
C52 C53 C54 C55 179.6(5) . . . . ?
C53 C54 C55 C56 -0.7(8) . . . . ?
C59 O56 C56 C55 0.9(9) . . . . ?
C59 O56 C56 C57 179.9(6) . . . . ?
C54 C55 C56 O56 179.9(5) . . . . ?
C54 C55 C56 C57 0.9(8) . . . . ?
O56 C56 C57 C58 -179.6(5) . . . . ?
C55 C56 C57 C58 -0.4(9) . . . . ?
C56 C57 C58 C53 -0.2(9) . . . . ?
C54 C53 C58 C57 0.5(8) . . . . ?
C52 C53 C58 C57 -179.2(5) . . . . ?
C62 O61 C60 O60 3.1(8) . . . . ?
C62 O61 C60 C43 -177.4(4) . . . . ?
C44 C43 C60 O60 114.6(6) . . . . ?
C69 C43 C60 O60 -7.8(8) . . . . ?
C42 C43 C60 O60 -132.2(6) . . . . ?
C44 C43 C60 O61 -64.9(5) . . . . ?
C69 C43 C60 O61 172.7(4) . . . . ?
C42 C43 C60 O61 48.4(5) . . . . ?
C60 O61 C62 C63 -176.0(4) . . . . ?
O61 C62 C63 C68 64.9(7) . . . . ?
O61 C62 C63 C64 -116.7(5) . . . . ?
C68 C63 C64 C65 1.8(8) . . . . ?
C62 C63 C64 C65 -176.6(5) . . . . ?
C63 C64 C65 C66 -1.1(9) . . . . ?
C64 C65 C66 C67 -1.4(10) . . . . ?
C65 C66 C67 C68 3.2(11) . . . . ?
C64 C63 C68 C67 -0.1(9) . . . . ?
C62 C63 C68 C67 178.3(6) . . . . ?
C66 C67 C68 C63 -2.4(11) . . . . ?
C72 O71 C70 O70 3.0(10) . . . . ?
C72 O71 C70 C45 175.3(5) . . . . ?
N41 C45 C70 O70 -156.3(7) . . . . ?
C46 C45 C70 O70 -25.6(9) . . . . ?
C44 C45 C70 O70 92.3(8) . . . . ?
N41 C45 C70 O71 31.2(6) . . . . ?
C46 C45 C70 O71 162.0(4) . . . . ?
C44 C45 C70 O71 -80.2(5) . . . . ?

#==============================================================================

#==============================================================================
# Additional structures and associated data_? identifiers
# should be added at this point if there is more than one 
# structure analysis in the CIF.

_shelx_res_file                  
;

    shelxl.res created by SHELXL-2014/7

TITL PAGE45
CELL  1.54187 10.33130 10.25190 26.44650 90.00000 98.89100 90.00000
ZERR  4 0.00020 0.00020 0.00060 0.00000 0.00200 0.00000
LATT -1
SYMM    -X, .50+Y,    -Z
SFAC C H N O
UNIT 112 132 4 32
OMIT    -1   6   5
L.S. 20
FMAP 2
PLAN 5
WPDB -2
HTAB
BOND $H
CONF
LIST 4
TEMP -148.0
ACTA
SIZE 0.200 0.100 0.100
WGHT    0.140000    0.718600
FVAR       0.52101
O2    4    1.207863    0.472676    0.949224    11.00000    0.08499    0.06844 =
         0.07996    0.01430    0.01012    0.01015
O4    4    1.137462    0.526112    0.770612    11.00000    0.10896    0.11750 =
         0.07693   -0.00475    0.03715    0.02564
O7    4    0.830119    0.693958    0.842243    11.00000    0.05619    0.07270 =
         0.07263   -0.01368   -0.00051    0.01569
O16   4    0.607293    0.485629    1.024931    11.00000    0.08713    0.12345 =
         0.10713   -0.01916    0.05717   -0.01515
O20   4    1.229028    0.220392    0.842165    11.00000    0.10852    0.05714 =
         0.22330   -0.01069    0.09162    0.00693
O21   4    1.035793    0.294452    0.857247    11.00000    0.07341    0.05754 =
         0.17504   -0.03087    0.05363   -0.01227
O30   4    1.050413    0.839607    0.794914    11.00000    0.11331    0.11708 =
         0.16266    0.08441   -0.03057   -0.02728
O31   4    1.211501    0.793748    0.856391    11.00000    0.06572    0.05151 =
         0.10356    0.01496    0.01338   -0.00378
O42   4    0.247402    0.895861    0.456005    11.00000    0.08497    0.07004 =
         0.06469   -0.00788    0.01816   -0.00132
O44   4    0.191761    0.889350    0.276303    11.00000    0.09839    0.09422 =
         0.06348    0.01026   -0.00310    0.01896
O47   4    0.539164    0.687573    0.340545    11.00000    0.06894    0.07580 =
         0.08708    0.02028    0.03420    0.02470
O56   4    0.912778    0.884781    0.525314    11.00000    0.05406    0.12132 =
         0.11114    0.01880   -0.01103    0.00223
O60   4    0.146347    1.170917    0.357391    11.00000    0.05500    0.05775 =
         0.17355    0.00973    0.00562    0.00902
O61   4    0.350545    1.095405    0.371827    11.00000    0.04572    0.04345 =
         0.10133    0.00388    0.00662    0.00001
O70   4    0.271906    0.579215    0.284825    11.00000    0.18750    0.14493 =
         0.14344   -0.08941    0.08598   -0.09448
O71   4    0.173093    0.593804    0.352224    11.00000    0.06842    0.05328 =
         0.10816   -0.00535    0.01987   -0.01385
N1    3    1.074300    0.601649    0.893316    11.00000    0.05445    0.04600 =
         0.06093   -0.00109    0.01313   -0.00045
N41   3    0.336579    0.780086    0.396394    11.00000    0.05528    0.04347 =
         0.05490    0.00382    0.00413    0.00034
C2    1    1.164338    0.506356    0.906185    11.00000    0.05434    0.04602 =
         0.06807    0.00910    0.01461   -0.00161
C3    1    1.204494    0.447909    0.857631    11.00000    0.05603    0.04855 =
         0.08361    0.00443    0.02316    0.00054
C4    1    1.131353    0.532597    0.815722    11.00000    0.06605    0.05939 =
         0.06669   -0.00642    0.02563   -0.00371
C5    1    1.048027    0.634425    0.839277    11.00000    0.05120    0.05252 =
         0.05963    0.00134    0.01164    0.00050
C6    1    0.905624    0.617343    0.814632    11.00000    0.05246    0.06210 =
         0.07028   -0.01124    0.00762    0.00261
AFIX  23
H6A   2    0.893758    0.645596    0.778414    11.00000   -1.20000
H6B   2    0.879436    0.524639    0.815830    11.00000   -1.20000
AFIX   0
C8    1    0.693910    0.713036    0.820333    11.00000    0.04923    0.06729 =
         0.08649   -0.00279   -0.00291    0.00958
C9    1    0.630516    0.585751    0.802273    11.00000    0.06348    0.09478 =
         0.13417   -0.00785    0.02368   -0.00239
AFIX  33
H9A   2    0.538717    0.601095    0.787650    11.00000   -1.20000
H9B   2    0.676780    0.547700    0.776140    11.00000   -1.20000
H9C   2    0.634755    0.525542    0.831264    11.00000   -1.20000
AFIX   0
C10   1    0.630058    0.761188    0.864920    11.00000    0.07281    0.19188 =
         0.13737   -0.06080   -0.00230    0.05472
AFIX  33
H10A  2    0.536607    0.776691    0.853266    11.00000   -1.20000
H10B  2    0.640447    0.695277    0.892085    11.00000   -1.20000
H10C  2    0.671946    0.842644    0.878160    11.00000   -1.20000
AFIX   0
C11   1    0.683054    0.806931    0.777532    11.00000    0.10595    0.15670 =
         0.20269    0.09934   -0.02831    0.00749
AFIX  33
H11A  2    0.590580    0.818845    0.763118    11.00000   -1.20000
H11B  2    0.720597    0.890822    0.790076    11.00000   -1.20000
H11C  2    0.730782    0.773429    0.751000    11.00000   -1.20000
AFIX   0
C12   1    1.028725    0.681311    0.933130    11.00000    0.06872    0.05107 =
         0.06105   -0.01012    0.01381   -0.00688
AFIX  23
H12A  2    0.998863    0.766673    0.918155    11.00000   -1.20000
H12B  2    1.103626    0.697790    0.960561    11.00000   -1.20000
AFIX   0
C13   1    0.917973    0.620468    0.956891    11.00000    0.05820    0.05341 =
         0.05382   -0.00632    0.00924    0.00203
C14   1    0.873012    0.496301    0.946871    11.00000    0.06883    0.05963 =
         0.06624   -0.00958    0.02772   -0.00248
AFIX  43
H14   2    0.912661    0.443512    0.924017    11.00000   -1.20000
AFIX   0
C15   1    0.770336    0.445006    0.969342    11.00000    0.07485    0.06098 =
         0.08483   -0.01094    0.03229   -0.00771
AFIX  43
H15   2    0.741241    0.357929    0.962600    11.00000   -1.20000
AFIX   0
C16   1    0.711972    0.524490    1.001749    11.00000    0.06546    0.09169 =
         0.06674   -0.00672    0.02550   -0.00100
C17   1    0.756445    0.651323    1.011721    11.00000    0.07013    0.07869 =
         0.07334   -0.01917    0.02288    0.00822
AFIX  43
H17   2    0.715910    0.705118    1.033986    11.00000   -1.20000
AFIX   0
C18   1    0.858601    0.699488    0.989616    11.00000    0.07399    0.06377 =
         0.06763   -0.01594    0.01515    0.00815
AFIX  43
H18   2    0.888613    0.786184    0.996598    11.00000   -1.20000
AFIX   0
C19   1    0.557261    0.358647    1.014684    11.00000    0.09025    0.12184 =
         0.11718   -0.01279    0.04991   -0.02389
AFIX  33
H19A  2    0.483817    0.344007    1.033432    11.00000   -1.20000
H19B  2    0.526909    0.349196    0.977887    11.00000   -1.20000
H19C  2    0.626317    0.294567    1.025617    11.00000   -1.20000
AFIX   0
C20   1    1.161392    0.308821    0.850818    11.00000    0.07576    0.04883 =
         0.11226   -0.00372    0.04538    0.00000
C22   1    0.986049    0.162778    0.852120    11.00000    0.11964    0.06956 =
         0.31364   -0.06555    0.12268   -0.03176
AFIX  23
H22A  2    1.047270    0.102997    0.873308    11.00000   -1.20000
H22B  2    0.978464    0.134470    0.815992    11.00000   -1.20000
AFIX   0
C23   1    0.853134    0.157543    0.869255    11.00000    0.07288    0.04898 =
         0.11020   -0.01439    0.02044   -0.01403
C24   1    0.841225    0.097613    0.917137    11.00000    0.12591    0.06333 =
         0.12222   -0.00767   -0.04034   -0.00831
AFIX  43
H24   2    0.915387    0.065260    0.939328    11.00000   -1.20000
AFIX   0
C25   1    0.710287    0.088751    0.930079    11.00000    0.15752    0.09219 =
         0.08078   -0.00870    0.03987   -0.05576
AFIX  43
H25   2    0.695815    0.046397    0.960663    11.00000   -1.20000
AFIX   0
C26   1    0.613081    0.139241    0.899474    11.00000    0.09344    0.11142 =
         0.14216   -0.04394    0.03429   -0.03323
AFIX  43
H26   2    0.527575    0.134696    0.908389    11.00000   -1.20000
AFIX   0
C27   1    0.629548    0.196828    0.856245    11.00000    0.08634    0.11501 =
         0.13362   -0.02635    0.00896    0.00458
AFIX  43
H27   2    0.555445    0.232984    0.835159    11.00000   -1.20000
AFIX   0
C28   1    0.746788    0.206004    0.841136    11.00000    0.12472    0.07634 =
         0.07500    0.01037    0.02249    0.01381
AFIX  43
H28   2    0.754000    0.248021    0.809676    11.00000   -1.20000
AFIX   0
C29   1    1.353369    0.460204    0.858459    11.00000    0.06331    0.07686 =
         0.11692    0.00659    0.02801    0.00356
AFIX  33
H29A  2    1.379237    0.551950    0.862949    11.00000   -1.20000
H29B  2    1.399526    0.408661    0.886869    11.00000   -1.20000
H29C  2    1.376083    0.427823    0.826085    11.00000   -1.20000
AFIX   0
C30   1    1.099947    0.768165    0.827123    11.00000    0.06221    0.05798 =
         0.07238    0.01302    0.00948    0.00476
C32   1    1.275650    0.913864    0.845630    11.00000    0.07603    0.06187 =
         0.15850    0.02341    0.02129   -0.01071
AFIX  33
H32A  2    1.357558    0.923342    0.869556    11.00000   -1.20000
H32B  2    1.294853    0.911721    0.810492    11.00000   -1.20000
H32C  2    1.217973    0.987857    0.849556    11.00000   -1.20000
AFIX   0
C42   1    0.257807    0.872637    0.411796    11.00000    0.04933    0.04787 =
         0.06060    0.00022    0.00878   -0.00517
C43   1    0.181731    0.939920    0.365201    11.00000    0.04553    0.04774 =
         0.07007    0.00039    0.00473   -0.00113
C44   1    0.225165    0.868990    0.320944    11.00000    0.05278    0.05816 =
         0.06212    0.00312    0.00183   -0.00038
C45   1    0.322828    0.760598    0.341229    11.00000    0.05027    0.05084 =
         0.05962   -0.00047    0.00699   -0.00461
C46   1    0.447522    0.779511    0.318566    11.00000    0.05957    0.05747 =
         0.06860    0.00871    0.01555    0.00109
AFIX  23
H46A  2    0.429641    0.767509    0.280989    11.00000   -1.20000
H46B  2    0.481918    0.868801    0.325843    11.00000   -1.20000
AFIX   0
C48   1    0.655831    0.667492    0.317787    11.00000    0.06528    0.08161 =
         0.08984   -0.00108    0.03315    0.00802
C49   1    0.711729    0.800154    0.302860    11.00000    0.07870    0.11309 =
         0.18291   -0.00073    0.04988   -0.01722
AFIX  33
H49A  2    0.790828    0.784973    0.287474    11.00000   -1.20000
H49B  2    0.646069    0.844911    0.278161    11.00000   -1.20000
H49C  2    0.733579    0.854332    0.333521    11.00000   -1.20000
AFIX   0
C50   1    0.753541    0.612559    0.360942    11.00000    0.11105    0.28048 =
         0.18350    0.10956    0.07910    0.11625
AFIX  33
H50A  2    0.836775    0.595800    0.348677    11.00000   -1.20000
H50B  2    0.767582    0.675425    0.389174    11.00000   -1.20000
H50C  2    0.719645    0.530821    0.372968    11.00000   -1.20000
AFIX   0
C51   1    0.626885    0.582372    0.273386    11.00000    0.13550    0.28486 =
         0.25463   -0.19057    0.10093   -0.05467
AFIX  33
H51A  2    0.706537    0.569198    0.258145    11.00000   -1.20000
H51B  2    0.595401    0.498042    0.284008    11.00000   -1.20000
H51C  2    0.559241    0.622601    0.248128    11.00000   -1.20000
AFIX   0
C52   1    0.416740    0.695024    0.433710    11.00000    0.06228    0.04735 =
         0.06314    0.01321    0.00479    0.00043
AFIX  23
H52A  2    0.432603    0.611822    0.416679    11.00000   -1.20000
H52B  2    0.366589    0.674790    0.461749    11.00000   -1.20000
AFIX   0
C53   1    0.546344    0.752678    0.456394    11.00000    0.05566    0.05146 =
         0.05491    0.00721    0.00685    0.00901
C54   1    0.581687    0.881579    0.451144    11.00000    0.05718    0.05360 =
         0.06993    0.00883   -0.00357    0.00443
AFIX  43
H54   2    0.520784    0.938697    0.431733    11.00000   -1.20000
AFIX   0
C55   1    0.702603    0.930809    0.473110    11.00000    0.05909    0.06192 =
         0.07832    0.00685    0.00063    0.00048
AFIX  43
H55   2    0.724082    1.019648    0.468434    11.00000   -1.20000
AFIX   0
C56   1    0.791419    0.848573    0.501923    11.00000    0.05401    0.08691 =
         0.06709    0.00922   -0.00029    0.00708
C57   1    0.758289    0.718485    0.507593    11.00000    0.06356    0.08666 =
         0.08049    0.02313    0.00061    0.02354
AFIX  43
H57   2    0.819398    0.661840    0.527155    11.00000   -1.20000
AFIX   0
C58   1    0.639304    0.670627    0.485513    11.00000    0.06321    0.06181 =
         0.07686    0.02371    0.01076    0.01359
AFIX  43
H58   2    0.619001    0.581321    0.489807    11.00000   -1.20000
AFIX   0
C59   1    0.950314    1.015361    0.520522    11.00000    0.05894    0.11956 =
         0.11672    0.00782   -0.00591   -0.01312
AFIX  33
H59A  2    1.039158    1.028211    0.539022    11.00000   -1.20000
H59B  2    0.948554    1.036298    0.484266    11.00000   -1.20000
H59C  2    0.889413    1.072662    0.534935    11.00000   -1.20000
AFIX   0
C60   1    0.221161    1.082524    0.364297    11.00000    0.05064    0.05092 =
         0.07896    0.00819    0.00422    0.00200
C62   1    0.399101    1.229115    0.373900    11.00000    0.05609    0.04635 =
         0.10528    0.00745    0.01002   -0.00598
AFIX  23
H62A  2    0.372801    1.275133    0.403618    11.00000   -1.20000
H62B  2    0.361796    1.276508    0.342382    11.00000   -1.20000
AFIX   0
C63   1    0.547384    1.224823    0.378825    11.00000    0.05803    0.04075 =
         0.07366   -0.00171    0.01148   -0.00483
C64   1    0.622819    1.274904    0.422479    11.00000    0.07165    0.06276 =
         0.06997   -0.00103    0.01467   -0.01511
AFIX  43
H64   2    0.581534    1.307092    0.449664    11.00000   -1.20000
AFIX   0
C65   1    0.758071    1.278146    0.426573    11.00000    0.06661    0.06926 =
         0.08142   -0.00602   -0.00116   -0.00954
AFIX  43
H65   2    0.809120    1.313892    0.456304    11.00000   -1.20000
AFIX   0
C66   1    0.817944    1.230416    0.388245    11.00000    0.06127    0.07703 =
         0.11243    0.01335    0.01252   -0.00494
AFIX  43
H66   2    0.910586    1.234519    0.390782    11.00000   -1.20000
AFIX   0
C67   1    0.743100    1.175418    0.345195    11.00000    0.07340    0.09380 =
         0.10261    0.00032    0.02761    0.01624
AFIX  43
H67   2    0.784854    1.137976    0.319080    11.00000   -1.20000
AFIX   0
C68   1    0.607364    1.175397    0.340502    11.00000    0.07251    0.08134 =
         0.07833   -0.01620    0.00531    0.00142
AFIX  43
H68   2    0.556162    1.140909    0.310558    11.00000   -1.20000
AFIX   0
C69   1    0.034657    0.928444    0.363437    11.00000    0.04446    0.06371 =
         0.11373   -0.00094    0.00937   -0.00249
AFIX  33
H69A  2    0.008591    0.975269    0.392563    11.00000   -1.20000
H69B  2   -0.010190    0.966387    0.331451    11.00000   -1.20000
H69C  2    0.010591    0.836267    0.365158    11.00000   -1.20000
AFIX   0
C70   1    0.257328    0.630633    0.323185    11.00000    0.06613    0.05718 =
         0.07227   -0.00855    0.01778   -0.00448
C72   1    0.098617    0.476958    0.335636    11.00000    0.07915    0.05946 =
         0.16332   -0.01320    0.02750   -0.01317
AFIX  33
H72A  2    0.038278    0.457256    0.359786    11.00000   -1.20000
H72B  2    0.048557    0.491337    0.301488    11.00000   -1.20000
H72C  2    0.158829    0.403545    0.334455    11.00000   -1.20000
AFIX   0
HKLF 4

REM  PAGE45
REM R1 =  0.0691 for    8699 Fo > 4sig(Fo)  and  0.0714 for all    9321 data
REM    667 parameters refined using      1 restraints

END

WGHT      0.1317      0.7902

REM Instructions for potential hydrogen bonds
EQIV $1 -x+1, y-1/2, -z+1
HTAB C9 O44_$1
EQIV $2 x, y+1, z
HTAB C32 O20_$2
EQIV $3 x, y-1, z
HTAB C72 O60_$3

REM Highest difference peak  0.301,  deepest hole -0.234,  1-sigma level  0.057
Q1    1   0.4275  0.4785  0.9502  11.00000  0.05    0.30
Q2    1   1.2537  0.6535  0.8356  11.00000  0.05    0.29
Q3    1   0.9457  1.1679  0.3513  11.00000  0.05    0.26
Q4    1   0.4946  0.7279  0.8211  11.00000  0.05    0.26
Q5    1  -0.0206  0.8720  0.2719  11.00000  0.05    0.25
;

_shelx_res_checksum              32777
####################################################################### 
# 
# This file contains crystal structure data downloaded from the 
# Cambridge Structural Database (CSD) hosted by the Cambridge 
# Crystallographic Data Centre (CCDC).
# 
# Full information about CCDC data access policies and citation 
# guidelines are available at http://www.ccdc.cam.ac.uk/access/V1 
# 
# Audit and citation data items may have been added by the CCDC. 
# Please retain this information to preserve the provenance of 
# this file and to allow appropriate attribution of the data. 
# 
#######################################################################

data_23a
_database_code_depnum_ccdc_archive 'CCDC 1916075'
loop_
_audit_author_name
_audit_author_address
'ALEXANDRA MARTHA ZOYA Slawin' 'University of St Andrews'
_audit_update_record             
;
2019-05-14 deposited with the CCDC.	2019-09-12 downloaded from the CCDC.
;
_audit_creation_date             2018-05-30
_audit_creation_method           'by CrystalStructure 4.3'


_chemical_formula_sum            'C12 H19 N O5'
_chemical_formula_moiety         'C12 H19 N O5'
_chemical_formula_weight         257.29
_chemical_melting_point          ?
_chemical_absolute_configuration ad

#==============================================================================
# CRYSTAL DATA
_space_group_crystal_system      monoclinic
_space_group_name_H-M_alt        'P 1 21 1'
_space_group_name_Hall           'P 2yb'
_space_group_IT_number           4
loop_
_space_group_symop_id
_space_group_symop_operation_xyz
1 +X,+Y,+Z
2 -X,1/2+Y,-Z
#------------------------------------------------------------------------------
_cell_length_a                   8.41466(6)
_cell_length_b                   22.42870(13)
_cell_length_c                   11.38440(9)
_cell_angle_alpha                90.0000
_cell_angle_beta                 107.7070(8)
_cell_angle_gamma                90.0000
_cell_volume                     2046.79(3)
_cell_formula_units_Z            6
_cell_measurement_reflns_used    19190
_cell_measurement_theta_min      4.08
_cell_measurement_theta_max      75.18
_cell_measurement_temperature    125
#------------------------------------------------------------------------------
_exptl_crystal_description       prism
_exptl_crystal_colour            colourless
_exptl_crystal_size_max          0.200
_exptl_crystal_size_mid          0.200
_exptl_crystal_size_min          0.200
_exptl_crystal_density_diffrn    1.252
_exptl_crystal_density_meas      ?
_exptl_crystal_density_method    'not measured'
_exptl_crystal_F_000             828.00
_exptl_absorpt_coefficient_mu    0.819
_exptl_absorpt_correction_type   multi-scan
_exptl_absorpt_process_details   
;
CrysAlisPro 1.171.39.8d (Rigaku Oxford Diffraction, 2015)
Empirical absorption correction using spherical harmonics,
 implemented in SCALE3 ABSPACK scaling algorithm.
;
_exptl_absorpt_correction_T_min  0.740
_exptl_absorpt_correction_T_max  0.849

#==============================================================================
# EXPERIMENTAL DATA

_diffrn_ambient_temperature      125
_diffrn_radiation_type           'Cu K\a'
_diffrn_radiation_wavelength     1.54184
_diffrn_measurement_device_type  'Rigaku XtaLAB P200'
_diffrn_measurement_method       \w
_diffrn_detector_area_resol_mean 5.811
_diffrn_reflns_number            22771
_diffrn_reflns_av_unetI/netI     0.0077
_diffrn_reflns_av_R_equivalents  0.0113
_diffrn_reflns_theta_max         75.367
_diffrn_reflns_theta_min         4.076
_diffrn_reflns_theta_full        67.684
_diffrn_measured_fraction_theta_max 0.977
_diffrn_measured_fraction_theta_full 0.993
_diffrn_reflns_Laue_measured_fraction_max 0.977
_diffrn_reflns_Laue_measured_fraction_full 0.993
_diffrn_reflns_point_group_measured_fraction_max 0.919
_diffrn_reflns_point_group_measured_fraction_full 0.955
_diffrn_reflns_limit_h_min       -10
_diffrn_reflns_limit_h_max       10
_diffrn_reflns_limit_k_min       -27
_diffrn_reflns_limit_k_max       27
_diffrn_reflns_limit_l_min       -14
_diffrn_reflns_limit_l_max       13
_diffrn_standards_number         0
_diffrn_standards_interval_count .
_diffrn_standards_decay_%        ?
_reflns_number_total             7799
_reflns_number_gt                7791
_reflns_threshold_expression     F^2^>2.0\s(F^2^)
_reflns_Friedel_coverage         0.832
_reflns_Friedel_fraction_max     0.857
_reflns_Friedel_fraction_full    0.916

#==============================================================================
# REFINEMENT DATA

_refine_special_details          
;
    Refinement was performed using all reflections. The weighted 
    R-factor (wR) and goodness of fit (S) are based on F^2^.
    R-factor (gt) are based on F. The threshold expression of
    F^2^ > 2.0 sigma(F^2^) is used only for calculating R-factor (gt).
;
_refine_ls_structure_factor_coef Fsqd
_refine_ls_R_factor_all          0.0273
_refine_ls_R_factor_gt           0.0272
_refine_ls_wR_factor_ref         0.0749
_refine_ls_wR_factor_gt          0.0749
_refine_ls_number_restraints     4
_refine_ls_hydrogen_treatment    mixed
_refine_ls_number_reflns         7799
_refine_ls_number_parameters     499
_refine_ls_goodness_of_fit_ref   1.024
_refine_ls_weighting_scheme      calc
_refine_ls_weighting_details     
'w = 1/[\s^2^(Fo^2^)+(0.0526P)^2^+0.2935P] where P=(Fo^2^+2Fc^2^)/3'
_atom_sites_solution_hydrogens   geom
_atom_sites_solution_primary     direct
_atom_sites_solution_secondary   difmap
_refine_ls_shift/su_max          0.000
_refine_diff_density_max         0.22
_refine_diff_density_min         -0.18
_refine_ls_extinction_method     none
_refine_ls_extinction_coef       ?
_refine_ls_abs_structure_details 
;
 Flack x determined using 3514 quotients [(I+)-(I-)]/[(I+)+(I-)]
 (Parsons, Flack and Wagner, Acta Cryst. B69 (2013) 249-259).
;
_refine_ls_abs_structure_Flack   -0.01(5)

loop_
_atom_type_symbol
_atom_type_description
_atom_type_scat_dispersion_real
_atom_type_scat_dispersion_imag
_atom_type_scat_source
C C 0.0181 0.0091
;
International Tables for Crystallography
(Vol. C, Tables 4.2.6.8 and 6.1.1.4)
;
H H 0.0000 0.0000
;
International Tables for Crystallography
(Vol. C, Table 6.1.1.4)
;
N N 0.0311 0.0180
;
International Tables for Crystallography
(Vol. C, Tables 4.2.6.8 and 6.1.1.4)
;
O O 0.0492 0.0322
;
International Tables for Crystallography
(Vol. C, Tables 4.2.6.8 and 6.1.1.4)
;

#==============================================================================
# ATOMIC COORDINATES AND THERMAL PARAMETERS

loop_
_atom_site_label
_atom_site_type_symbol
_atom_site_fract_x
_atom_site_fract_y
_atom_site_fract_z
_atom_site_U_iso_or_equiv
_atom_site_adp_type
_atom_site_occupancy
_atom_site_site_symmetry_order
_atom_site_calc_flag
_atom_site_refinement_flags_posn
_atom_site_refinement_flags_adp
_atom_site_refinement_flags_occupancy
_atom_site_disorder_assembly
_atom_site_disorder_group
O2 O 0.46497(15) 0.49690(5) 0.46308(10) 0.0226(2) Uani 1 1 d . . . . .
O4 O 0.53645(15) 0.50921(6) 0.88966(11) 0.0230(2) Uani 1 1 d . . . . .
O7 O 0.82212(13) 0.43121(5) 0.80982(10) 0.0203(2) Uani 1 1 d . . . . .
O12 O 0.36375(18) 0.61963(6) 0.59016(15) 0.0375(3) Uani 1 1 d . . . . .
O13 O 0.23794(15) 0.55055(6) 0.67040(13) 0.0331(3) Uani 1 1 d . . . . .
O22 O 0.35294(17) 0.52831(6) 0.15687(13) 0.0321(3) Uani 1 1 d . . . . .
O24 O 0.23148(17) 0.73369(6) 0.15681(13) 0.0325(3) Uani 1 1 d . . . . .
O27 O 0.60605(14) 0.68703(5) 0.32883(11) 0.0236(2) Uani 1 1 d . . . . .
O32 O 0.04040(18) 0.61556(7) -0.08756(12) 0.0350(3) Uani 1 1 d . . . . .
O33 O -0.00436(15) 0.61022(6) 0.09652(11) 0.0266(3) Uani 1 1 d . . . . .
O42 O 0.48915(15) 0.33438(5) 0.44527(11) 0.0240(2) Uani 1 1 d . . . . .
O44 O 0.5468(2) 0.32745(6) 0.04500(13) 0.0369(3) Uani 1 1 d . . . . .
O47 O 0.81194(14) 0.40992(5) 0.25991(11) 0.0238(2) Uani 1 1 d . . . . .
O52 O 0.3783(2) 0.21010(7) 0.17852(17) 0.0462(4) Uani 1 1 d . . . . .
O53 O 0.22959(16) 0.29227(6) 0.18720(13) 0.0314(3) Uani 1 1 d . . . . .
N1 N 0.50058(16) 0.42927(6) 0.61912(11) 0.0181(3) Uani 1 1 d D . . . .
N21 N 0.35994(18) 0.59820(6) 0.30466(13) 0.0212(3) Uani 1 1 d D . . . .
N41 N 0.47868(16) 0.40255(6) 0.29318(12) 0.0184(3) Uani 1 1 d D . . . .
C2 C 0.48998(18) 0.48415(7) 0.57236(14) 0.0169(3) Uani 1 1 d . . . . .
C3 C 0.51483(18) 0.53054(7) 0.67500(13) 0.0165(3) Uani 1 1 d . . . . .
C4 C 0.52613(17) 0.49161(7) 0.78777(14) 0.0167(3) Uani 1 1 d . . . . .
C5 C 0.52735(18) 0.42598(7) 0.75170(13) 0.0176(3) Uani 1 1 d . . . . .
H5 H 0.4311 0.4050 0.7677 0.021 Uiso 1 1 calc R U . . .
C6 C 0.68964(19) 0.39528(7) 0.82333(15) 0.0198(3) Uani 1 1 d . . . . .
H6A H 0.6969 0.3917 0.9115 0.024 Uiso 1 1 calc R U . . .
H6B H 0.6952 0.3548 0.7900 0.024 Uiso 1 1 calc R U . . .
C8 C 0.98902(19) 0.41439(8) 0.88499(14) 0.0203(3) Uani 1 1 d . . . . .
C9 C 1.1017(2) 0.45784(9) 0.84581(18) 0.0301(4) Uani 1 1 d . . . . .
H9A H 1.2183 0.4497 0.8924 0.036 Uiso 1 1 calc R U . . .
H9B H 1.0863 0.4532 0.7575 0.036 Uiso 1 1 calc R U . . .
H9C H 1.0732 0.4987 0.8623 0.036 Uiso 1 1 calc R U . . .
C10 C 1.0274(2) 0.35085(9) 0.8570(2) 0.0342(4) Uani 1 1 d . . . . .
H10A H 1.1401 0.3402 0.9083 0.041 Uiso 1 1 calc R U . . .
H10B H 0.9463 0.3237 0.8748 0.041 Uiso 1 1 calc R U . . .
H10C H 1.0205 0.3476 0.7697 0.041 Uiso 1 1 calc R U . . .
C11 C 1.0069(2) 0.42290(10) 1.02102(16) 0.0314(4) Uani 1 1 d . . . . .
H11A H 1.1197 0.4114 1.0707 0.038 Uiso 1 1 calc R U . . .
H11B H 0.9875 0.4648 1.0365 0.038 Uiso 1 1 calc R U . . .
H11C H 0.9251 0.3979 1.0434 0.038 Uiso 1 1 calc R U . . .
C12 C 0.3662(2) 0.57299(7) 0.64117(14) 0.0187(3) Uani 1 1 d . . . . .
C14 C 0.0925(3) 0.58917(11) 0.6422(2) 0.0400(5) Uani 1 1 d . . . . .
H14A H 0.0034 0.5694 0.6665 0.048 Uiso 1 1 calc R U . . .
H14B H 0.1221 0.6267 0.6877 0.048 Uiso 1 1 calc R U . . .
H14C H 0.0538 0.5974 0.5535 0.048 Uiso 1 1 calc R U . . .
C15 C 0.6772(2) 0.56514(8) 0.68978(16) 0.0232(3) Uani 1 1 d . . . . .
H15A H 0.7717 0.5374 0.7115 0.028 Uiso 1 1 calc R U . . .
H15B H 0.6713 0.5852 0.6120 0.028 Uiso 1 1 calc R U . . .
H15C H 0.6923 0.5949 0.7552 0.028 Uiso 1 1 calc R U . . .
C22 C 0.33292(19) 0.57908(7) 0.18845(15) 0.0208(3) Uani 1 1 d . . . . .
C23 C 0.2692(2) 0.63130(7) 0.09966(15) 0.0208(3) Uani 1 1 d . . . . .
C24 C 0.27015(19) 0.68324(7) 0.18698(15) 0.0212(3) Uani 1 1 d . . . . .
C25 C 0.3311(2) 0.66102(7) 0.32008(15) 0.0206(3) Uani 1 1 d . . . . .
H25 H 0.2412 0.6660 0.3600 0.025 Uiso 1 1 calc R U . . .
C26 C 0.4861(2) 0.69503(8) 0.39236(15) 0.0233(3) Uani 1 1 d . . . . .
H26A H 0.4602 0.7379 0.3966 0.028 Uiso 1 1 calc R U . . .
H26B H 0.5291 0.6793 0.4774 0.028 Uiso 1 1 calc R U . . .
C28 C 0.7475(2) 0.72692(8) 0.36372(19) 0.0274(4) Uani 1 1 d . . . . .
C29 C 0.6911(2) 0.78994(9) 0.3202(2) 0.0329(4) Uani 1 1 d . . . . .
H29A H 0.7873 0.8169 0.3440 0.039 Uiso 1 1 calc R U . . .
H29B H 0.6425 0.7901 0.2303 0.039 Uiso 1 1 calc R U . . .
H29C H 0.6074 0.8033 0.3584 0.039 Uiso 1 1 calc R U . . .
C30 C 0.8310(3) 0.72517(10) 0.5026(2) 0.0405(5) Uani 1 1 d . . . . .
H30A H 0.9265 0.7524 0.5246 0.049 Uiso 1 1 calc R U . . .
H30B H 0.7508 0.7374 0.5449 0.049 Uiso 1 1 calc R U . . .
H30C H 0.8695 0.6845 0.5276 0.049 Uiso 1 1 calc R U . . .
C31 C 0.8622(3) 0.70274(10) 0.2941(3) 0.0455(6) Uani 1 1 d . . . . .
H31A H 0.9629 0.7274 0.3124 0.055 Uiso 1 1 calc R U . . .
H31B H 0.8931 0.6616 0.3199 0.055 Uiso 1 1 calc R U . . .
H31C H 0.8042 0.7037 0.2053 0.055 Uiso 1 1 calc R U . . .
C32 C 0.0906(2) 0.61813(7) 0.02253(15) 0.0228(3) Uani 1 1 d . . . . .
C34 C -0.1779(2) 0.59559(9) 0.03486(19) 0.0331(4) Uani 1 1 d . . . . .
H34A H -0.2369 0.5907 0.0964 0.040 Uiso 1 1 calc R U . . .
H34B H -0.2299 0.6278 -0.0220 0.040 Uiso 1 1 calc R U . . .
H34C H -0.1841 0.5584 -0.0114 0.040 Uiso 1 1 calc R U . . .
C35 C 0.3809(3) 0.64348(10) 0.01869(19) 0.0341(4) Uani 1 1 d . . . . .
H35A H 0.4947 0.6518 0.0711 0.041 Uiso 1 1 calc R U . . .
H35B H 0.3816 0.6085 -0.0327 0.041 Uiso 1 1 calc R U . . .
H35C H 0.3380 0.6780 -0.0343 0.041 Uiso 1 1 calc R U . . .
C42 C 0.49475(19) 0.34779(7) 0.34145(14) 0.0186(3) Uani 1 1 d . . . . .
C43 C 0.5218(2) 0.30291(7) 0.24786(15) 0.0204(3) Uani 1 1 d . . . . .
C44 C 0.5297(2) 0.34401(7) 0.14090(15) 0.0217(3) Uani 1 1 d . . . . .
C45 C 0.51390(19) 0.40871(7) 0.17637(13) 0.0178(3) Uani 1 1 d . . . . .
H45 H 0.4175 0.4281 0.1140 0.021 Uiso 1 1 calc R U . . .
C46 C 0.67358(19) 0.44422(7) 0.18980(14) 0.0192(3) Uani 1 1 d . . . . .
H46A H 0.6847 0.4529 0.1074 0.023 Uiso 1 1 calc R U . . .
H46B H 0.6695 0.4826 0.2319 0.023 Uiso 1 1 calc R U . . .
C48 C 0.9362(2) 0.43925(9) 0.36078(16) 0.0267(4) Uani 1 1 d . . . . .
C49 C 1.0013(2) 0.49605(9) 0.31940(18) 0.0319(4) Uani 1 1 d . . . . .
H49A H 1.0844 0.5144 0.3899 0.038 Uiso 1 1 calc R U . . .
H49B H 1.0528 0.4866 0.2552 0.038 Uiso 1 1 calc R U . . .
H49C H 0.9086 0.5239 0.2864 0.038 Uiso 1 1 calc R U . . .
C50 C 0.8644(3) 0.45157(15) 0.46568(19) 0.0528(7) Uani 1 1 d . . . . .
H50A H 0.9488 0.4713 0.5333 0.063 Uiso 1 1 calc R U . . .
H50B H 0.7665 0.4775 0.4363 0.063 Uiso 1 1 calc R U . . .
H50C H 0.8316 0.4139 0.4952 0.063 Uiso 1 1 calc R U . . .
C51 C 1.0757(3) 0.39351(12) 0.3978(3) 0.0571(7) Uani 1 1 d . . . . .
H51A H 1.1673 0.4091 0.4664 0.069 Uiso 1 1 calc R U . . .
H51B H 1.0334 0.3566 0.4235 0.069 Uiso 1 1 calc R U . . .
H51C H 1.1163 0.3853 0.3274 0.069 Uiso 1 1 calc R U . . .
C52 C 0.3707(2) 0.26171(8) 0.20135(16) 0.0253(3) Uani 1 1 d . . . . .
C54 C 0.0767(3) 0.25785(11) 0.1442(2) 0.0425(5) Uani 1 1 d . . . . .
H54A H -0.0192 0.2840 0.1368 0.051 Uiso 1 1 calc R U . . .
H54B H 0.0680 0.2404 0.0636 0.051 Uiso 1 1 calc R U . . .
H54C H 0.0780 0.2259 0.2033 0.051 Uiso 1 1 calc R U . . .
C55 C 0.6818(2) 0.26671(8) 0.29848(18) 0.0296(4) Uani 1 1 d . . . . .
H55A H 0.7770 0.2939 0.3277 0.036 Uiso 1 1 calc R U . . .
H55B H 0.6733 0.2418 0.3671 0.036 Uiso 1 1 calc R U . . .
H55C H 0.6979 0.2412 0.2331 0.036 Uiso 1 1 calc R U . . .
H1 H 0.498(3) 0.3944(7) 0.5680(17) 0.025(5) Uiso 1 1 d D . . . .
H21 H 0.398(3) 0.5700(10) 0.3726(17) 0.041(7) Uiso 1 1 d D . . . .
H41 H 0.463(3) 0.4360(7) 0.3430(17) 0.025(5) Uiso 1 1 d D . . . .

loop_
_atom_site_aniso_label
_atom_site_aniso_U_11
_atom_site_aniso_U_22
_atom_site_aniso_U_33
_atom_site_aniso_U_23
_atom_site_aniso_U_13
_atom_site_aniso_U_12
O2 0.0321(6) 0.0193(6) 0.0162(5) 0.0007(4) 0.0071(5) 0.0044(4)
O4 0.0249(6) 0.0269(6) 0.0175(5) -0.0020(4) 0.0066(4) -0.0007(5)
O7 0.0173(5) 0.0206(6) 0.0217(5) 0.0054(4) 0.0041(4) -0.0012(4)
O12 0.0348(7) 0.0252(7) 0.0584(9) 0.0155(6) 0.0227(6) 0.0086(5)
O13 0.0201(6) 0.0355(7) 0.0475(8) 0.0204(6) 0.0159(5) 0.0088(5)
O22 0.0387(7) 0.0203(6) 0.0330(7) -0.0025(5) 0.0045(5) 0.0095(5)
O24 0.0338(7) 0.0178(6) 0.0402(7) 0.0024(5) 0.0026(5) 0.0046(5)
O27 0.0205(6) 0.0221(6) 0.0297(6) -0.0073(5) 0.0097(5) -0.0039(4)
O32 0.0364(7) 0.0427(8) 0.0211(6) -0.0029(6) 0.0018(5) 0.0072(6)
O33 0.0193(6) 0.0330(7) 0.0241(6) -0.0006(5) 0.0015(4) -0.0023(5)
O42 0.0320(6) 0.0214(6) 0.0202(6) -0.0008(4) 0.0104(5) -0.0035(5)
O44 0.0620(9) 0.0276(7) 0.0288(7) -0.0078(5) 0.0250(6) -0.0072(6)
O47 0.0180(5) 0.0204(6) 0.0301(6) 0.0021(5) 0.0027(4) 0.0018(4)
O52 0.0488(9) 0.0207(7) 0.0650(10) -0.0123(7) 0.0114(8) -0.0083(6)
O53 0.0257(6) 0.0246(6) 0.0387(7) -0.0026(5) 0.0018(5) -0.0081(5)
N1 0.0210(6) 0.0171(6) 0.0150(6) -0.0010(5) 0.0039(5) -0.0011(5)
N21 0.0229(7) 0.0163(7) 0.0220(7) 0.0020(5) 0.0034(5) -0.0001(5)
N41 0.0202(6) 0.0167(6) 0.0193(6) -0.0021(5) 0.0078(5) -0.0008(5)
C2 0.0150(6) 0.0177(7) 0.0180(7) -0.0014(6) 0.0050(5) 0.0005(5)
C3 0.0161(6) 0.0171(7) 0.0167(7) -0.0008(6) 0.0057(5) -0.0010(5)
C4 0.0127(6) 0.0204(7) 0.0166(7) 0.0000(6) 0.0037(5) -0.0014(5)
C5 0.0184(7) 0.0187(8) 0.0156(7) 0.0008(5) 0.0048(5) -0.0026(5)
C6 0.0189(7) 0.0192(7) 0.0211(7) 0.0037(6) 0.0055(6) -0.0018(6)
C8 0.0164(7) 0.0226(8) 0.0216(7) 0.0026(6) 0.0054(6) 0.0030(6)
C9 0.0202(8) 0.0367(10) 0.0321(9) 0.0063(7) 0.0060(7) -0.0038(7)
C10 0.0278(9) 0.0280(10) 0.0486(11) -0.0021(8) 0.0146(8) 0.0063(7)
C11 0.0235(8) 0.0465(12) 0.0226(8) 0.0006(8) 0.0046(6) 0.0021(8)
C12 0.0219(7) 0.0181(7) 0.0173(7) -0.0015(6) 0.0075(6) -0.0002(6)
C14 0.0249(9) 0.0505(13) 0.0491(12) 0.0199(10) 0.0182(9) 0.0176(8)
C15 0.0201(7) 0.0244(8) 0.0256(8) 0.0005(6) 0.0076(6) -0.0053(6)
C22 0.0182(7) 0.0180(8) 0.0240(8) 0.0010(6) 0.0030(6) 0.0016(6)
C23 0.0212(7) 0.0189(8) 0.0215(8) 0.0018(6) 0.0051(6) 0.0031(6)
C24 0.0174(7) 0.0178(8) 0.0272(8) 0.0001(6) 0.0049(6) 0.0006(6)
C25 0.0207(7) 0.0179(8) 0.0239(8) -0.0015(6) 0.0077(6) -0.0006(6)
C26 0.0234(8) 0.0235(8) 0.0241(8) -0.0047(6) 0.0087(6) -0.0035(6)
C28 0.0190(7) 0.0200(8) 0.0442(10) -0.0047(7) 0.0110(7) -0.0024(6)
C29 0.0358(10) 0.0228(9) 0.0464(11) 0.0025(8) 0.0221(9) -0.0004(7)
C30 0.0267(9) 0.0348(11) 0.0486(12) -0.0034(9) -0.0056(8) -0.0034(8)
C31 0.0308(10) 0.0340(11) 0.0818(17) -0.0145(10) 0.0321(11) -0.0026(8)
C32 0.0240(8) 0.0179(7) 0.0227(8) 0.0000(6) 0.0015(6) 0.0053(6)
C34 0.0203(8) 0.0350(10) 0.0367(10) 0.0023(8) -0.0024(7) -0.0024(7)
C35 0.0334(9) 0.0401(11) 0.0330(10) 0.0062(8) 0.0167(8) 0.0051(8)
C42 0.0170(7) 0.0176(7) 0.0207(7) -0.0025(6) 0.0052(6) -0.0021(5)
C43 0.0257(8) 0.0148(7) 0.0212(7) -0.0020(6) 0.0077(6) -0.0012(6)
C44 0.0233(7) 0.0203(8) 0.0219(8) -0.0027(6) 0.0074(6) -0.0029(6)
C45 0.0187(7) 0.0177(8) 0.0162(7) -0.0001(6) 0.0044(6) 0.0000(6)
C46 0.0194(7) 0.0183(7) 0.0188(7) 0.0019(6) 0.0040(6) -0.0004(6)
C48 0.0185(7) 0.0329(9) 0.0250(8) 0.0049(7) 0.0011(6) -0.0036(7)
C49 0.0312(9) 0.0326(10) 0.0291(9) -0.0015(7) 0.0049(7) -0.0111(7)
C50 0.0370(11) 0.100(2) 0.0204(9) -0.0051(11) 0.0073(8) -0.0243(12)
C51 0.0253(10) 0.0402(12) 0.0852(19) 0.0135(12) -0.0142(11) -0.0001(9)
C52 0.0337(9) 0.0176(8) 0.0233(8) -0.0013(6) 0.0070(7) -0.0058(7)
C54 0.0314(10) 0.0408(12) 0.0456(12) 0.0034(9) -0.0029(9) -0.0176(9)
C55 0.0297(9) 0.0211(8) 0.0382(10) -0.0006(7) 0.0106(7) 0.0063(7)

#==============================================================================
_computing_data_collection       'CrysAlisPro 1.171.39.8d (Rigaku OD, 2015)'
_computing_cell_refinement       'CrysAlisPro 1.171.39.8d (Rigaku OD, 2015)'
_computing_data_reduction        'CrysAlisPro 1.171.39.8d (Rigaku OD, 2015)'
_computing_structure_solution    'SHELXT Version 2014/4 (Sheldrick, 2014)'
_computing_structure_refinement  'SHELXL Version 2014/7 (Sheldrick, 2008)'
_computing_publication_material  'CrystalStructure 4.3 (Rigaku, 2018)'
_computing_molecular_graphics    'CrystalStructure 4.3'

#==============================================================================
# MOLECULAR GEOMETRY

_geom_special_details            
;
 All esds (except the esd in the dihedral angle between two l.s. planes)
 are estimated using the full covariance matrix.  The cell esds are taken
 into account individually in the estimation of esds in distances, angles
 and torsion angles; correlations between esds in cell parameters are only
 used when they are defined by crystal symmetry.  An approximate (isotropic)
 treatment of cell esds is used for estimating esds involving l.s. planes.
;

loop_
_geom_bond_atom_site_label_1
_geom_bond_atom_site_label_2
_geom_bond_distance
_geom_bond_site_symmetry_2
_geom_bond_publ_flag
O2 C2 1.231(2) . ?
O4 C4 1.203(2) . ?
O7 C6 1.4213(19) . ?
O7 C8 1.4547(18) . ?
O12 C12 1.194(2) . ?
O13 C12 1.322(2) . ?
O13 C14 1.453(2) . ?
O22 C22 1.221(2) . ?
O24 C24 1.198(2) . ?
O27 C26 1.4204(19) . ?
O27 C28 1.445(2) . ?
O32 C32 1.196(2) . ?
O33 C32 1.338(2) . ?
O33 C34 1.452(2) . ?
O42 C42 1.234(2) . ?
O44 C44 1.203(2) . ?
O47 C46 1.4210(19) . ?
O47 C48 1.454(2) . ?
O52 C52 1.192(2) . ?
O53 C52 1.338(2) . ?
O53 C54 1.452(2) . ?
N1 C2 1.333(2) . ?
N1 C5 1.4587(19) . ?
N1 H1 0.972(7) . ?
N21 C22 1.343(2) . ?
N21 C25 1.449(2) . ?
N21 H21 0.974(7) . ?
N41 C42 1.335(2) . ?
N41 C45 1.4543(19) . ?
N41 H41 0.973(7) . ?
C2 C3 1.531(2) . ?
C3 C12 1.525(2) . ?
C3 C4 1.532(2) . ?
C3 C15 1.536(2) . ?
C4 C5 1.529(2) . ?
C5 C6 1.525(2) . ?
C5 H5 1.0000 . ?
C6 H6A 0.9900 . ?
C6 H6B 0.9900 . ?
C8 C10 1.516(2) . ?
C8 C9 1.518(2) . ?
C8 C11 1.522(2) . ?
C9 H9A 0.9800 . ?
C9 H9B 0.9800 . ?
C9 H9C 0.9800 . ?
C10 H10A 0.9800 . ?
C10 H10B 0.9800 . ?
C10 H10C 0.9800 . ?
C11 H11A 0.9800 . ?
C11 H11B 0.9800 . ?
C11 H11C 0.9800 . ?
C14 H14A 0.9800 . ?
C14 H14B 0.9800 . ?
C14 H14C 0.9800 . ?
C15 H15A 0.9800 . ?
C15 H15B 0.9800 . ?
C15 H15C 0.9800 . ?
C22 C23 1.533(2) . ?
C23 C32 1.521(2) . ?
C23 C35 1.528(2) . ?
C23 C24 1.530(2) . ?
C24 C25 1.528(2) . ?
C25 C26 1.519(2) . ?
C25 H25 1.0000 . ?
C26 H26A 0.9900 . ?
C26 H26B 0.9900 . ?
C28 C31 1.523(3) . ?
C28 C30 1.523(3) . ?
C28 C29 1.525(3) . ?
C29 H29A 0.9800 . ?
C29 H29B 0.9800 . ?
C29 H29C 0.9800 . ?
C30 H30A 0.9800 . ?
C30 H30B 0.9800 . ?
C30 H30C 0.9800 . ?
C31 H31A 0.9800 . ?
C31 H31B 0.9800 . ?
C31 H31C 0.9800 . ?
C34 H34A 0.9800 . ?
C34 H34B 0.9800 . ?
C34 H34C 0.9800 . ?
C35 H35A 0.9800 . ?
C35 H35B 0.9800 . ?
C35 H35C 0.9800 . ?
C42 C43 1.532(2) . ?
C43 C55 1.527(2) . ?
C43 C52 1.530(2) . ?
C43 C44 1.545(2) . ?
C44 C45 1.523(2) . ?
C45 C46 1.529(2) . ?
C45 H45 1.0000 . ?
C46 H46A 0.9900 . ?
C46 H46B 0.9900 . ?
C48 C49 1.517(3) . ?
C48 C51 1.519(3) . ?
C48 C50 1.519(3) . ?
C49 H49A 0.9800 . ?
C49 H49B 0.9800 . ?
C49 H49C 0.9800 . ?
C50 H50A 0.9800 . ?
C50 H50B 0.9800 . ?
C50 H50C 0.9800 . ?
C51 H51A 0.9800 . ?
C51 H51B 0.9800 . ?
C51 H51C 0.9800 . ?
C54 H54A 0.9800 . ?
C54 H54B 0.9800 . ?
C54 H54C 0.9800 . ?
C55 H55A 0.9800 . ?
C55 H55B 0.9800 . ?
C55 H55C 0.9800 . ?

loop_
_geom_angle_atom_site_label_1
_geom_angle_atom_site_label_2
_geom_angle_atom_site_label_3
_geom_angle
_geom_angle_site_symmetry_1
_geom_angle_site_symmetry_3
_geom_angle_publ_flag
C6 O7 C8 115.97(12) . . ?
C12 O13 C14 114.51(14) . . ?
C26 O27 C28 115.80(12) . . ?
C32 O33 C34 115.54(14) . . ?
C46 O47 C48 117.92(13) . . ?
C52 O53 C54 115.56(16) . . ?
C2 N1 C5 115.49(12) . . ?
C2 N1 H1 121.2(13) . . ?
C5 N1 H1 123.2(13) . . ?
C22 N21 C25 116.45(13) . . ?
C22 N21 H21 119.4(16) . . ?
C25 N21 H21 124.1(16) . . ?
C42 N41 C45 116.13(13) . . ?
C42 N41 H41 119.0(13) . . ?
C45 N41 H41 124.1(13) . . ?
O2 C2 N1 126.02(14) . . ?
O2 C2 C3 123.74(14) . . ?
N1 C2 C3 110.23(13) . . ?
C12 C3 C2 108.69(12) . . ?
C12 C3 C4 113.86(12) . . ?
C2 C3 C4 102.22(13) . . ?
C12 C3 C15 110.26(13) . . ?
C2 C3 C15 109.73(12) . . ?
C4 C3 C15 111.71(12) . . ?
O4 C4 C5 124.78(14) . . ?
O4 C4 C3 126.09(15) . . ?
C5 C4 C3 109.12(12) . . ?
N1 C5 C6 114.04(13) . . ?
N1 C5 C4 102.57(12) . . ?
C6 C5 C4 111.65(12) . . ?
N1 C5 H5 109.4 . . ?
C6 C5 H5 109.4 . . ?
C4 C5 H5 109.4 . . ?
O7 C6 C5 106.88(12) . . ?
O7 C6 H6A 110.3 . . ?
C5 C6 H6A 110.3 . . ?
O7 C6 H6B 110.3 . . ?
C5 C6 H6B 110.3 . . ?
H6A C6 H6B 108.6 . . ?
O7 C8 C10 110.44(14) . . ?
O7 C8 C9 103.77(13) . . ?
C10 C8 C9 110.47(15) . . ?
O7 C8 C11 110.20(13) . . ?
C10 C8 C11 111.74(16) . . ?
C9 C8 C11 109.93(15) . . ?
C8 C9 H9A 109.5 . . ?
C8 C9 H9B 109.5 . . ?
H9A C9 H9B 109.5 . . ?
C8 C9 H9C 109.5 . . ?
H9A C9 H9C 109.5 . . ?
H9B C9 H9C 109.5 . . ?
C8 C10 H10A 109.5 . . ?
C8 C10 H10B 109.5 . . ?
H10A C10 H10B 109.5 . . ?
C8 C10 H10C 109.5 . . ?
H10A C10 H10C 109.5 . . ?
H10B C10 H10C 109.5 . . ?
C8 C11 H11A 109.5 . . ?
C8 C11 H11B 109.5 . . ?
H11A C11 H11B 109.5 . . ?
C8 C11 H11C 109.5 . . ?
H11A C11 H11C 109.5 . . ?
H11B C11 H11C 109.5 . . ?
O12 C12 O13 124.19(15) . . ?
O12 C12 C3 124.14(14) . . ?
O13 C12 C3 111.62(13) . . ?
O13 C14 H14A 109.5 . . ?
O13 C14 H14B 109.5 . . ?
H14A C14 H14B 109.5 . . ?
O13 C14 H14C 109.5 . . ?
H14A C14 H14C 109.5 . . ?
H14B C14 H14C 109.5 . . ?
C3 C15 H15A 109.5 . . ?
C3 C15 H15B 109.5 . . ?
H15A C15 H15B 109.5 . . ?
C3 C15 H15C 109.5 . . ?
H15A C15 H15C 109.5 . . ?
H15B C15 H15C 109.5 . . ?
O22 C22 N21 126.21(16) . . ?
O22 C22 C23 124.76(15) . . ?
N21 C22 C23 109.03(14) . . ?
C32 C23 C35 111.56(14) . . ?
C32 C23 C24 109.39(13) . . ?
C35 C23 C24 111.91(14) . . ?
C32 C23 C22 108.56(13) . . ?
C35 C23 C22 112.23(14) . . ?
C24 C23 C22 102.80(13) . . ?
O24 C24 C25 124.90(15) . . ?
O24 C24 C23 125.84(16) . . ?
C25 C24 C23 109.26(13) . . ?
N21 C25 C26 113.95(13) . . ?
N21 C25 C24 102.41(13) . . ?
C26 C25 C24 110.33(13) . . ?
N21 C25 H25 110.0 . . ?
C26 C25 H25 110.0 . . ?
C24 C25 H25 110.0 . . ?
O27 C26 C25 106.67(13) . . ?
O27 C26 H26A 110.4 . . ?
C25 C26 H26A 110.4 . . ?
O27 C26 H26B 110.4 . . ?
C25 C26 H26B 110.4 . . ?
H26A C26 H26B 108.6 . . ?
O27 C28 C31 103.64(15) . . ?
O27 C28 C30 110.55(16) . . ?
C31 C28 C30 111.44(18) . . ?
O27 C28 C29 109.64(14) . . ?
C31 C28 C29 110.18(17) . . ?
C30 C28 C29 111.15(16) . . ?
C28 C29 H29A 109.5 . . ?
C28 C29 H29B 109.5 . . ?
H29A C29 H29B 109.5 . . ?
C28 C29 H29C 109.5 . . ?
H29A C29 H29C 109.5 . . ?
H29B C29 H29C 109.5 . . ?
C28 C30 H30A 109.5 . . ?
C28 C30 H30B 109.5 . . ?
H30A C30 H30B 109.5 . . ?
C28 C30 H30C 109.5 . . ?
H30A C30 H30C 109.5 . . ?
H30B C30 H30C 109.5 . . ?
C28 C31 H31A 109.5 . . ?
C28 C31 H31B 109.5 . . ?
H31A C31 H31B 109.5 . . ?
C28 C31 H31C 109.5 . . ?
H31A C31 H31C 109.5 . . ?
H31B C31 H31C 109.5 . . ?
O32 C32 O33 124.40(16) . . ?
O32 C32 C23 125.91(16) . . ?
O33 C32 C23 109.68(13) . . ?
O33 C34 H34A 109.5 . . ?
O33 C34 H34B 109.5 . . ?
H34A C34 H34B 109.5 . . ?
O33 C34 H34C 109.5 . . ?
H34A C34 H34C 109.5 . . ?
H34B C34 H34C 109.5 . . ?
C23 C35 H35A 109.5 . . ?
C23 C35 H35B 109.5 . . ?
H35A C35 H35B 109.5 . . ?
C23 C35 H35C 109.5 . . ?
H35A C35 H35C 109.5 . . ?
H35B C35 H35C 109.5 . . ?
O42 C42 N41 126.13(15) . . ?
O42 C42 C43 124.24(15) . . ?
N41 C42 C43 109.63(13) . . ?
C55 C43 C52 110.73(14) . . ?
C55 C43 C42 112.78(14) . . ?
C52 C43 C42 110.73(13) . . ?
C55 C43 C44 111.72(14) . . ?
C52 C43 C44 108.56(13) . . ?
C42 C43 C44 101.96(13) . . ?
O44 C44 C45 125.41(15) . . ?
O44 C44 C43 125.24(15) . . ?
C45 C44 C43 109.35(13) . . ?
N41 C45 C44 102.15(12) . . ?
N41 C45 C46 112.04(12) . . ?
C44 C45 C46 112.19(13) . . ?
N41 C45 H45 110.1 . . ?
C44 C45 H45 110.1 . . ?
C46 C45 H45 110.1 . . ?
O47 C46 C45 108.60(12) . . ?
O47 C46 H46A 110.0 . . ?
C45 C46 H46A 110.0 . . ?
O47 C46 H46B 110.0 . . ?
C45 C46 H46B 110.0 . . ?
H46A C46 H46B 108.4 . . ?
O47 C48 C49 112.04(14) . . ?
O47 C48 C51 102.88(17) . . ?
C49 C48 C51 109.37(17) . . ?
O47 C48 C50 109.94(14) . . ?
C49 C48 C50 111.03(19) . . ?
C51 C48 C50 111.3(2) . . ?
C48 C49 H49A 109.5 . . ?
C48 C49 H49B 109.5 . . ?
H49A C49 H49B 109.5 . . ?
C48 C49 H49C 109.5 . . ?
H49A C49 H49C 109.5 . . ?
H49B C49 H49C 109.5 . . ?
C48 C50 H50A 109.5 . . ?
C48 C50 H50B 109.5 . . ?
H50A C50 H50B 109.5 . . ?
C48 C50 H50C 109.5 . . ?
H50A C50 H50C 109.5 . . ?
H50B C50 H50C 109.5 . . ?
C48 C51 H51A 109.5 . . ?
C48 C51 H51B 109.5 . . ?
H51A C51 H51B 109.5 . . ?
C48 C51 H51C 109.5 . . ?
H51A C51 H51C 109.5 . . ?
H51B C51 H51C 109.5 . . ?
O52 C52 O53 125.15(17) . . ?
O52 C52 C43 124.59(18) . . ?
O53 C52 C43 110.23(14) . . ?
O53 C54 H54A 109.5 . . ?
O53 C54 H54B 109.5 . . ?
H54A C54 H54B 109.5 . . ?
O53 C54 H54C 109.5 . . ?
H54A C54 H54C 109.5 . . ?
H54B C54 H54C 109.5 . . ?
C43 C55 H55A 109.5 . . ?
C43 C55 H55B 109.5 . . ?
H55A C55 H55B 109.5 . . ?
C43 C55 H55C 109.5 . . ?
H55A C55 H55C 109.5 . . ?
H55B C55 H55C 109.5 . . ?

loop_
_geom_torsion_atom_site_label_1
_geom_torsion_atom_site_label_2
_geom_torsion_atom_site_label_3
_geom_torsion_atom_site_label_4
_geom_torsion
_geom_torsion_site_symmetry_1
_geom_torsion_site_symmetry_2
_geom_torsion_site_symmetry_3
_geom_torsion_site_symmetry_4
_geom_torsion_publ_flag
C5 N1 C2 O2 -178.70(14) . . . . ?
C5 N1 C2 C3 1.72(17) . . . . ?
O2 C2 C3 C12 54.88(19) . . . . ?
N1 C2 C3 C12 -125.52(14) . . . . ?
O2 C2 C3 C4 175.56(14) . . . . ?
N1 C2 C3 C4 -4.84(15) . . . . ?
O2 C2 C3 C15 -65.77(19) . . . . ?
N1 C2 C3 C15 113.83(14) . . . . ?
C12 C3 C4 O4 -58.5(2) . . . . ?
C2 C3 C4 O4 -175.48(14) . . . . ?
C15 C3 C4 O4 67.26(19) . . . . ?
C12 C3 C4 C5 123.16(13) . . . . ?
C2 C3 C4 C5 6.14(15) . . . . ?
C15 C3 C4 C5 -111.12(14) . . . . ?
C2 N1 C5 C6 -118.64(15) . . . . ?
C2 N1 C5 C4 2.26(16) . . . . ?
O4 C4 C5 N1 176.30(14) . . . . ?
C3 C4 C5 N1 -5.29(15) . . . . ?
O4 C4 C5 C6 -61.17(19) . . . . ?
C3 C4 C5 C6 117.23(13) . . . . ?
C8 O7 C6 C5 171.88(12) . . . . ?
N1 C5 C6 O7 64.26(16) . . . . ?
C4 C5 C6 O7 -51.44(16) . . . . ?
C6 O7 C8 C10 58.59(18) . . . . ?
C6 O7 C8 C9 177.00(14) . . . . ?
C6 O7 C8 C11 -65.35(18) . . . . ?
C14 O13 C12 O12 -3.6(3) . . . . ?
C14 O13 C12 C3 179.15(16) . . . . ?
C2 C3 C12 O12 -94.86(19) . . . . ?
C4 C3 C12 O12 151.94(16) . . . . ?
C15 C3 C12 O12 25.5(2) . . . . ?
C2 C3 C12 O13 82.36(16) . . . . ?
C4 C3 C12 O13 -30.84(19) . . . . ?
C15 C3 C12 O13 -157.32(14) . . . . ?
C25 N21 C22 O22 178.64(16) . . . . ?
C25 N21 C22 C23 -2.33(19) . . . . ?
O22 C22 C23 C32 64.8(2) . . . . ?
N21 C22 C23 C32 -114.28(15) . . . . ?
O22 C22 C23 C35 -59.0(2) . . . . ?
N21 C22 C23 C35 121.95(16) . . . . ?
O22 C22 C23 C24 -179.42(16) . . . . ?
N21 C22 C23 C24 1.53(17) . . . . ?
C32 C23 C24 O24 -66.0(2) . . . . ?
C35 C23 C24 O24 58.1(2) . . . . ?
C22 C23 C24 O24 178.78(16) . . . . ?
C32 C23 C24 C25 114.87(14) . . . . ?
C35 C23 C24 C25 -120.98(15) . . . . ?
C22 C23 C24 C25 -0.35(17) . . . . ?
C22 N21 C25 C26 -117.15(16) . . . . ?
C22 N21 C25 C24 1.99(18) . . . . ?
O24 C24 C25 N21 -179.96(16) . . . . ?
C23 C24 C25 N21 -0.83(16) . . . . ?
O24 C24 C25 C26 -58.3(2) . . . . ?
C23 C24 C25 C26 120.83(14) . . . . ?
C28 O27 C26 C25 165.48(14) . . . . ?
N21 C25 C26 O27 57.39(18) . . . . ?
C24 C25 C26 O27 -57.16(17) . . . . ?
C26 O27 C28 C31 172.88(17) . . . . ?
C26 O27 C28 C30 53.37(19) . . . . ?
C26 O27 C28 C29 -69.51(19) . . . . ?
C34 O33 C32 O32 2.2(3) . . . . ?
C34 O33 C32 C23 -178.34(14) . . . . ?
C35 C23 C32 O32 2.0(2) . . . . ?
C24 C23 C32 O32 126.39(19) . . . . ?
C22 C23 C32 O32 -122.14(19) . . . . ?
C35 C23 C32 O33 -177.41(15) . . . . ?
C24 C23 C32 O33 -53.05(17) . . . . ?
C22 C23 C32 O33 58.42(17) . . . . ?
C45 N41 C42 O42 171.31(14) . . . . ?
C45 N41 C42 C43 -8.67(18) . . . . ?
O42 C42 C43 C55 -56.3(2) . . . . ?
N41 C42 C43 C55 123.66(15) . . . . ?
O42 C42 C43 C52 68.4(2) . . . . ?
N41 C42 C43 C52 -111.63(15) . . . . ?
O42 C42 C43 C44 -176.27(15) . . . . ?
N41 C42 C43 C44 3.71(17) . . . . ?
C55 C43 C44 O44 60.8(2) . . . . ?
C52 C43 C44 O44 -61.6(2) . . . . ?
C42 C43 C44 O44 -178.52(17) . . . . ?
C55 C43 C44 C45 -118.78(15) . . . . ?
C52 C43 C44 C45 118.83(14) . . . . ?
C42 C43 C44 C45 1.91(16) . . . . ?
C42 N41 C45 C44 9.38(17) . . . . ?
C42 N41 C45 C46 -110.89(15) . . . . ?
O44 C44 C45 N41 174.19(17) . . . . ?
C43 C44 C45 N41 -6.24(16) . . . . ?
O44 C44 C45 C46 -65.6(2) . . . . ?
C43 C44 C45 C46 113.92(14) . . . . ?
C48 O47 C46 C45 -132.34(14) . . . . ?
N41 C45 C46 O47 68.30(16) . . . . ?
C44 C45 C46 O47 -45.94(17) . . . . ?
C46 O47 C48 C49 -52.97(19) . . . . ?
C46 O47 C48 C51 -170.33(17) . . . . ?
C46 O47 C48 C50 71.0(2) . . . . ?
C54 O53 C52 O52 2.1(3) . . . . ?
C54 O53 C52 C43 -179.51(15) . . . . ?
C55 C43 C52 O52 -17.5(3) . . . . ?
C42 C43 C52 O52 -143.34(19) . . . . ?
C44 C43 C52 O52 105.5(2) . . . . ?
C55 C43 C52 O53 164.09(14) . . . . ?
C42 C43 C52 O53 38.22(18) . . . . ?
C44 C43 C52 O53 -72.92(17) . . . . ?

loop_
_geom_hbond_atom_site_label_D
_geom_hbond_atom_site_label_H
_geom_hbond_atom_site_label_A
_geom_hbond_site_symmetry_D
_geom_hbond_site_symmetry_H
_geom_hbond_site_symmetry_A
_geom_hbond_distance_DA
_geom_hbond_distance_DH
_geom_hbond_distance_HA
_geom_hbond_angle_DHA
_geom_hbond_publ_flag
N1 H1 O42 . . . 2.8879(18) 0.972(17) 1.925(18) 170.6(16) no
N21 H21 O2 . . . 2.8681(17) 0.97(2) 1.93(2) 161.5(18) no
N41 H41 O2 . . . 2.8928(18) 0.973(18) 1.929(18) 170.3(16) no

#==============================================================================
# Additional structures and associated data_? identifiers
# should be added at this point if there is more than one 
# structure analysis in the CIF.

_shelx_res_file                  
;

    shelxl.res created by SHELXL-2014/7

TITL PAGE50CUB
CELL  1.54184 8.41466 22.42870 11.38440 90.00000 107.70700 90.00000
ZERR  6 0.00006 0.00013 0.00009 0.00000 0.00080 0.00000
LATT -1
SYMM    -X, .50+Y,    -Z
SFAC C H N O
UNIT 72 114 6 30
OMIT    -1   0   2
OMIT    -1   1   2
OMIT    -1   3   1
OMIT    -1  -1   2
L.S. 20
FMAP 2
PLAN 5
WPDB -2
HTAB
BOND $H
CONF
LIST 4
TEMP -148.0
ACTA
SIZE 0.200 0.200 0.200
DFIX 0.9800 0.0050 N1 H1 N21 H21 N41 H41
WGHT    0.052600    0.293500
FVAR       1.23208
O2    4    0.464969    0.496898    0.463083    11.00000    0.03212    0.01925 =
         0.01621    0.00067    0.00713    0.00437
O4    4    0.536447    0.509210    0.889657    11.00000    0.02493    0.02687 =
         0.01746   -0.00198    0.00664   -0.00068
O7    4    0.822116    0.431214    0.809818    11.00000    0.01734    0.02058 =
         0.02168    0.00543    0.00406   -0.00123
O12   4    0.363750    0.619629    0.590161    11.00000    0.03478    0.02515 =
         0.05839    0.01553    0.02265    0.00863
O13   4    0.237936    0.550554    0.670399    11.00000    0.02006    0.03549 =
         0.04750    0.02045    0.01589    0.00882
O22   4    0.352937    0.528312    0.156873    11.00000    0.03868    0.02028 =
         0.03298   -0.00253    0.00450    0.00952
O24   4    0.231476    0.733689    0.156811    11.00000    0.03383    0.01782 =
         0.04016    0.00245    0.00256    0.00465
O27   4    0.606051    0.687032    0.328827    11.00000    0.02049    0.02210 =
         0.02973   -0.00731    0.00968   -0.00390
O32   4    0.040402    0.615556   -0.087560    11.00000    0.03645    0.04272 =
         0.02106   -0.00294    0.00177    0.00715
O33   4   -0.004362    0.610218    0.096525    11.00000    0.01926    0.03300 =
         0.02409   -0.00056    0.00152   -0.00231
O42   4    0.489149    0.334378    0.445274    11.00000    0.03205    0.02137 =
         0.02022   -0.00082    0.01039   -0.00350
O44   4    0.546821    0.327451    0.044997    11.00000    0.06195    0.02763 =
         0.02875   -0.00778    0.02498   -0.00724
O47   4    0.811941    0.409923    0.259914    11.00000    0.01796    0.02036 =
         0.03007    0.00206    0.00273    0.00182
O52   4    0.378324    0.210104    0.178524    11.00000    0.04878    0.02067 =
         0.06502   -0.01228    0.01135   -0.00829
O53   4    0.229594    0.292268    0.187200    11.00000    0.02575    0.02458 =
         0.03866   -0.00259    0.00179   -0.00810
N1    3    0.500576    0.429266    0.619116    11.00000    0.02098    0.01709 =
         0.01504   -0.00096    0.00387   -0.00110
N21   3    0.359939    0.598203    0.304658    11.00000    0.02295    0.01630 =
         0.02202    0.00203    0.00340   -0.00013
N41   3    0.478681    0.402548    0.293178    11.00000    0.02024    0.01672 =
         0.01932   -0.00215    0.00776   -0.00082
C2    1    0.489979    0.484153    0.572363    11.00000    0.01503    0.01771 =
         0.01803   -0.00136    0.00502    0.00050
C3    1    0.514831    0.530539    0.674999    11.00000    0.01613    0.01708 =
         0.01671   -0.00081    0.00569   -0.00104
C4    1    0.526130    0.491609    0.787774    11.00000    0.01269    0.02042 =
         0.01656    0.00001    0.00371   -0.00140
C5    1    0.527352    0.425977    0.751703    11.00000    0.01838    0.01874 =
         0.01556    0.00076    0.00478   -0.00262
AFIX  13
H5    2    0.431132    0.404966    0.767652    11.00000   -1.20000
AFIX   0
C6    1    0.689643    0.395282    0.823326    11.00000    0.01887    0.01919 =
         0.02105    0.00373    0.00554   -0.00183
AFIX  23
H6A   2    0.696860    0.391674    0.911469    11.00000   -1.20000
H6B   2    0.695226    0.354841    0.789956    11.00000   -1.20000
AFIX   0
C8    1    0.989020    0.414386    0.884986    11.00000    0.01641    0.02261 =
         0.02158    0.00265    0.00538    0.00300
C9    1    1.101671    0.457845    0.845812    11.00000    0.02019    0.03672 =
         0.03209    0.00627    0.00602   -0.00384
AFIX  33
H9A   2    1.218258    0.449711    0.892380    11.00000   -1.20000
H9B   2    1.086281    0.453162    0.757454    11.00000   -1.20000
H9C   2    1.073194    0.498716    0.862314    11.00000   -1.20000
AFIX   0
C10   1    1.027374    0.350847    0.856976    11.00000    0.02781    0.02803 =
         0.04864   -0.00214    0.01464    0.00628
AFIX  33
H10A  2    1.140061    0.340184    0.908256    11.00000   -1.20000
H10B  2    0.946326    0.323741    0.874834    11.00000   -1.20000
H10C  2    1.020524    0.347551    0.769734    11.00000   -1.20000
AFIX   0
C11   1    1.006947    0.422897    1.021016    11.00000    0.02346    0.04652 =
         0.02258    0.00058    0.00455    0.00212
AFIX  33
H11A  2    1.119747    0.411434    1.070703    11.00000   -1.20000
H11B  2    0.987505    0.464840    1.036512    11.00000   -1.20000
H11C  2    0.925134    0.397899    1.043444    11.00000   -1.20000
AFIX   0
C12   1    0.366159    0.572991    0.641165    11.00000    0.02188    0.01806 =
         0.01726   -0.00154    0.00754   -0.00021
C14   1    0.092469    0.589166    0.642236    11.00000    0.02495    0.05053 =
         0.04914    0.01994    0.01823    0.01757
AFIX  33
H14A  2    0.003417    0.569412    0.666532    11.00000   -1.20000
H14B  2    0.122132    0.626709    0.687675    11.00000   -1.20000
H14C  2    0.053774    0.597411    0.553513    11.00000   -1.20000
AFIX   0
C15   1    0.677221    0.565138    0.689780    11.00000    0.02006    0.02441 =
         0.02561    0.00047    0.00765   -0.00527
AFIX  33
H15A  2    0.771684    0.537402    0.711485    11.00000   -1.20000
H15B  2    0.671276    0.585163    0.612047    11.00000   -1.20000
H15C  2    0.692344    0.594932    0.755240    11.00000   -1.20000
AFIX   0
C22   1    0.332920    0.579083    0.188446    11.00000    0.01821    0.01798 =
         0.02396    0.00103    0.00299    0.00157
C23   1    0.269197    0.631297    0.099663    11.00000    0.02116    0.01888 =
         0.02152    0.00181    0.00512    0.00312
C24   1    0.270146    0.683237    0.186977    11.00000    0.01741    0.01783 =
         0.02721    0.00013    0.00494    0.00064
C25   1    0.331114    0.661021    0.320082    11.00000    0.02071    0.01789 =
         0.02391   -0.00146    0.00766   -0.00061
AFIX  13
H25   2    0.241198    0.666014    0.359956    11.00000   -1.20000
AFIX   0
C26   1    0.486120    0.695029    0.392356    11.00000    0.02337    0.02349 =
         0.02412   -0.00471    0.00868   -0.00346
AFIX  23
H26A  2    0.460218    0.737884    0.396594    11.00000   -1.20000
H26B  2    0.529062    0.679277    0.477408    11.00000   -1.20000
AFIX   0
C28   1    0.747463    0.726924    0.363723    11.00000    0.01899    0.02004 =
         0.04422   -0.00466    0.01096   -0.00243
C29   1    0.691130    0.789937    0.320233    11.00000    0.03580    0.02278 =
         0.04643    0.00250    0.02206   -0.00040
AFIX  33
H29A  2    0.787279    0.816902    0.344019    11.00000   -1.20000
H29B  2    0.642464    0.790139    0.230325    11.00000   -1.20000
H29C  2    0.607438    0.803274    0.358402    11.00000   -1.20000
AFIX   0
C30   1    0.830993    0.725172    0.502586    11.00000    0.02671    0.03482 =
         0.04863   -0.00336   -0.00560   -0.00342
AFIX  33
H30A  2    0.926508    0.752444    0.524624    11.00000   -1.20000
H30B  2    0.750769    0.737405    0.544871    11.00000   -1.20000
H30C  2    0.869459    0.684541    0.527629    11.00000   -1.20000
AFIX   0
C31   1    0.862153    0.702740    0.294141    11.00000    0.03081    0.03396 =
         0.08185   -0.01450    0.03215   -0.00263
AFIX  33
H31A  2    0.962949    0.727367    0.312422    11.00000   -1.20000
H31B  2    0.893135    0.661560    0.319871    11.00000   -1.20000
H31C  2    0.804196    0.703728    0.205341    11.00000   -1.20000
AFIX   0
C32   1    0.090635    0.618134    0.022531    11.00000    0.02400    0.01787 =
         0.02265    0.00002    0.00146    0.00531
C34   1   -0.177919    0.595590    0.034861    11.00000    0.02026    0.03502 =
         0.03668    0.00228   -0.00237   -0.00244
AFIX  33
H34A  2   -0.236910    0.590689    0.096377    11.00000   -1.20000
H34B  2   -0.229858    0.627832   -0.021958    11.00000   -1.20000
H34C  2   -0.184092    0.558381   -0.011441    11.00000   -1.20000
AFIX   0
C35   1    0.380918    0.643482    0.018691    11.00000    0.03340    0.04013 =
         0.03305    0.00625    0.01671    0.00509
AFIX  33
H35A  2    0.494747    0.651775    0.071102    11.00000   -1.20000
H35B  2    0.381605    0.608489   -0.032703    11.00000   -1.20000
H35C  2    0.338046    0.677996   -0.034252    11.00000   -1.20000
AFIX   0
C42   1    0.494750    0.347792    0.341453    11.00000    0.01705    0.01762 =
         0.02066   -0.00255    0.00519   -0.00213
C43   1    0.521793    0.302908    0.247859    11.00000    0.02570    0.01477 =
         0.02122   -0.00198    0.00768   -0.00124
C44   1    0.529736    0.344014    0.140900    11.00000    0.02326    0.02026 =
         0.02186   -0.00268    0.00743   -0.00289
C45   1    0.513899    0.408708    0.176371    11.00000    0.01875    0.01770 =
         0.01625   -0.00006    0.00444    0.00000
AFIX  13
H45   2    0.417497    0.428071    0.114041    11.00000   -1.20000
AFIX   0
C46   1    0.673583    0.444225    0.189797    11.00000    0.01945    0.01830 =
         0.01879    0.00191    0.00405   -0.00035
AFIX  23
H46A  2    0.684718    0.452932    0.107409    11.00000   -1.20000
H46B  2    0.669453    0.482552    0.231903    11.00000   -1.20000
AFIX   0
C48   1    0.936161    0.439246    0.360784    11.00000    0.01847    0.03290 =
         0.02505    0.00489    0.00105   -0.00357
C49   1    1.001260    0.496052    0.319399    11.00000    0.03121    0.03256 =
         0.02914   -0.00152    0.00488   -0.01110
AFIX  33
H49A  2    1.084395    0.514380    0.389855    11.00000   -1.20000
H49B  2    1.052843    0.486591    0.255209    11.00000   -1.20000
H49C  2    0.908586    0.523873    0.286404    11.00000   -1.20000
AFIX   0
C50   1    0.864371    0.451567    0.465675    11.00000    0.03699    0.10001 =
         0.02041   -0.00509    0.00735   -0.02435
AFIX  33
H50A  2    0.948754    0.471321    0.533280    11.00000   -1.20000
H50B  2    0.766467    0.477465    0.436266    11.00000   -1.20000
H50C  2    0.831562    0.413865    0.495172    11.00000   -1.20000
AFIX   0
C51   1    1.075676    0.393506    0.397781    11.00000    0.02528    0.04020 =
         0.08518    0.01348   -0.01416   -0.00007
AFIX  33
H51A  2    1.167261    0.409146    0.466352    11.00000   -1.20000
H51B  2    1.033433    0.356599    0.423475    11.00000   -1.20000
H51C  2    1.116347    0.385264    0.327385    11.00000   -1.20000
AFIX   0
C52   1    0.370718    0.261705    0.201354    11.00000    0.03371    0.01759 =
         0.02335   -0.00134    0.00699   -0.00576
C54   1    0.076657    0.257854    0.144216    11.00000    0.03142    0.04082 =
         0.04558    0.00338   -0.00286   -0.01761
AFIX  33
H54A  2   -0.019246    0.283986    0.136792    11.00000   -1.20000
H54B  2    0.068026    0.240424    0.063573    11.00000   -1.20000
H54C  2    0.077970    0.225926    0.203271    11.00000   -1.20000
AFIX   0
C55   1    0.681836    0.266708    0.298484    11.00000    0.02968    0.02110 =
         0.03817   -0.00060    0.01063    0.00630
AFIX  33
H55A  2    0.776973    0.293856    0.327749    11.00000   -1.20000
H55B  2    0.673279    0.241826    0.367065    11.00000   -1.20000
H55C  2    0.697943    0.241214    0.233120    11.00000   -1.20000
AFIX   0
H1    2    0.498046    0.394366    0.568025    11.00000    0.02520
H21   2    0.397971    0.570040    0.372582    11.00000    0.04122
H41   2    0.463281    0.436019    0.343006    11.00000    0.02489
HKLF 4

REM  PAGE50CUB
REM R1 =  0.0272 for    7791 Fo > 4sig(Fo)  and  0.0273 for all    7799 data
REM    499 parameters refined using      4 restraints

END

WGHT      0.0476      0.3285

REM Instructions for potential hydrogen bonds
EQIV $1 -x+1, y-1/2, -z+1
HTAB C10 O24_$1
HTAB C26 O12
EQIV $2 -x, y+1/2, -z
HTAB C34 O52_$2
EQIV $3 x-1, y, z-1
HTAB C34 O4_$3
HTAB C45 O22
HTAB N1 O42
HTAB N21 O2
HTAB N41 O2

REM Highest difference peak  0.225,  deepest hole -0.178,  1-sigma level  0.035
Q1    1   0.2683  0.6569  0.1422  11.00000  0.05    0.22
Q2    1   0.5030  0.5125  0.7295  11.00000  0.05    0.20
Q3    1   0.5123  0.3220  0.2987  11.00000  0.05    0.20
Q4    1   0.4902  0.5113  0.6191  11.00000  0.05    0.20
Q5    1   0.3112  0.6717  0.2545  11.00000  0.05    0.18
;

_shelx_res_checksum              20889
